# Supplementary material for: Morpholine-4-carboxamidinium ethyl carbonate
Source: Acta Crystallogr Sect E Struct Rep Online. 2012 Nov 24;68(Pt 12):o3431. doi: 10.1107/S1600536812046922 (PMC3589013; doi:10.1107/S1600536812046922)
Supplement: Supplementary file 1 [file e-68-o3431-sup1.cif]

##############################################################################
#                                                                            #
# This CIF contains the data in a paper accepted for publication in          #
# Acta Crystallographica Section E. It conforms to the requirements of       #
# Notes for Authors for Acta Crystallographica Section E, and has been       #
# peer reviewed under the auspices of the IUCr Commission on Journals.       #
#                                                                            #
# Full details of the Crystallographic Information File format               #
# are given in the paper "The Crystallographic Information File (CIF):       #
# a New Standard Archive File for Crystallography" by S. R. Hall, F. H.      #
# Allen and I. D. Brown [Acta Cryst. (1991), A47, 655-685].                  #
#                                                                            #
# The current version of the core CIF dictionary is obtainable from          #
# ftp://ftp.iucr.org/pub/cif_core.dic.                                       #
#                                                                            #
# Software is freely available for graphical display of the structure(s)     #
# in this CIF. For information consult the CIF software page                 #
# http://www.iucr.org/resources/cif/software.                                #
#                                                                            #
# This file may be used for bona fide research purposes within the           #
# scientific community so long as proper attribution is given to the journal # 
# article from which it was obtained.                                        #
#                                                                            #
##############################################################################
data_I
_audit_creation_method     SHELXL97
_chemical_name_systematic
;
Morpholine-4-carboxamidinium ethyl carbonate
;
_chemical_name_common     ?
_chemical_formula_moiety     'C5 H12 N3 O +, C3 H5 O3 -'
_chemical_formula_sum     'C8 H17 N3 O4'
_chemical_formula_iupac     'C5 H12 N3 O +, C3 H5 O3 -'
_chemical_formula_weight     219.25
_chemical_melting_point     413
_symmetry_cell_setting     monoclinic
_symmetry_space_group_name_H-M     'P 21/n'
_symmetry_space_group_name_Hall     '-P 2yn'
loop_
    _symmetry_equiv_pos_as_xyz
    'x,y,z'
    '1/2-x,1/2+y,1/2-z'
    '-x,-y,-z'
    '1/2+x,1/2-y,1/2+z'
_cell_length_a     10.2163(5)
_cell_length_b     20.8874(9)
_cell_length_c     10.4616(5)
_cell_angle_alpha     90.00
_cell_angle_beta     109.505(2)
_cell_angle_gamma     90.00
_cell_volume     2104.31(17)
_cell_formula_units_Z     8
_cell_measurement_reflns_used     5142
_cell_measurement_theta_min     0.41
_cell_measurement_theta_max     28.28
_cell_measurement_temperature     100(2)
_exptl_crystal_description     block
_exptl_crystal_colour     colourless
_exptl_crystal_size_max     0.30
_exptl_crystal_size_mid     0.25
_exptl_crystal_size_min     0.15
_exptl_crystal_density_diffrn     1.384
_exptl_crystal_density_meas     ?
_exptl_crystal_density_method     'not measured'
_exptl_crystal_F_000     944
_exptl_absorpt_coefficient_mu     0.111
_exptl_absorpt_correction_type     none
_exptl_absorpt_process_details     ?
_exptl_absorpt_correction_T_min     ?
_exptl_absorpt_correction_T_max     ?
_exptl_special_details     ?
_diffrn_ambient_temperature     100(2)
_diffrn_radiation_type     MoK\a
_diffrn_radiation_wavelength     0.71073
_diffrn_radiation_source     'sealed tube'
_diffrn_radiation_monochromator     graphite
_diffrn_measurement_device_type     'Bruker--Nonius KappaCCD'
_diffrn_measurement_method     '\f scans, and \w scans'
_diffrn_detector_area_resol_mean     ?
_diffrn_reflns_number     9902
_diffrn_reflns_av_R_equivalents     0.0545
_diffrn_reflns_av_sigmaI/netI     0.0884
_diffrn_reflns_theta_min     2.28
_diffrn_reflns_theta_max     28.28
_diffrn_reflns_theta_full     28.28
_diffrn_measured_fraction_theta_max     0.996
_diffrn_measured_fraction_theta_full     0.996
_diffrn_reflns_limit_h_min     -13
_diffrn_reflns_limit_h_max     13
_diffrn_reflns_limit_k_min     -27
_diffrn_reflns_limit_k_max     27
_diffrn_reflns_limit_l_min     -13
_diffrn_reflns_limit_l_max     13
_diffrn_standards_number     0
_diffrn_standards_interval_count     0
_diffrn_standards_interval_time     0
_diffrn_standards_decay_%     ?
_refine_special_details
;
Refinement of <i>F</i>^2^ against ALL reflections. The weighted <i>R</i>-factor
<i>wR</i> and goodness of fit <i>S</i> are based on <i>F</i>^2^, conventional
<i>R</i>-factors <i>R</i> are based on <i>F</i>, with <i>F</i> set to zero for
negative <i>F</i>^2^. The threshold expression of <i>F</i>^2^ >
\s(<i>F</i>^2^) is used only for calculating <i>R</i>-factors(gt) <i>etc</i>.
and is not relevant to the choice of reflections for refinement.
<i>R</i>-factors based on <i>F</i>^2^ are statistically about twice as large
as those based on <i>F</i>, and <i>R</i>- factors based on ALL data will be
even larger.
;
_reflns_number_total     5199
_reflns_number_gt     2981
_reflns_threshold_expression     I>2\s(I)
_refine_ls_structure_factor_coef     Fsqd
_refine_ls_matrix_type     full
_refine_ls_R_factor_all     0.1161
_refine_ls_R_factor_gt     0.0500
_refine_ls_wR_factor_gt     0.0941
_refine_ls_wR_factor_ref     0.1123
_refine_ls_goodness_of_fit_ref     1.003
_refine_ls_restrained_S_all     1.003
_refine_ls_number_reflns     5199
_refine_ls_number_parameters     305
_refine_ls_number_restraints     0
_refine_ls_hydrogen_treatment     mixed
_refine_ls_weighting_scheme     calc
_refine_ls_weighting_details
                 'calc w=1/[\s^2^(Fo^2^)+(0.0468P)^2^] where P=(Fo^2^+2Fc^2^)/3'
_atom_sites_solution_hydrogens     difmap
_atom_sites_solution_primary     direct
_atom_sites_solution_secondary     difmap
_refine_ls_shift/su_max     0.000
_refine_ls_shift/su_mean     0.000
_refine_diff_density_max     0.252
_refine_diff_density_min     -0.301
_refine_ls_extinction_method     none
loop_
    _atom_type_symbol
    _atom_type_description
    _atom_type_scat_dispersion_real
    _atom_type_scat_dispersion_imag
    _atom_type_scat_source
    C C 0.0033 0.0016 'International Tables Vol C Tables 4.2.6.8 and 6.1.1.4'
    N N 0.0061 0.0033 'International Tables Vol C Tables 4.2.6.8 and 6.1.1.4'
    O O 0.0106 0.0060 'International Tables Vol C Tables 4.2.6.8 and 6.1.1.4'
    H H 0.0000 0.0000 'International Tables Vol C Tables 4.2.6.8 and 6.1.1.4'
_computing_data_collection     'COLLECT (Hooft, 2004)'
_computing_cell_refinement     'SCALEPACK (Otwinowski & Minor, 1997)'
_computing_data_reduction     'SCALEPACK (Otwinowski & Minor, 1997)'
_computing_structure_solution     'SHELXS97 (Sheldrick, 2008)'
_computing_structure_refinement     'SHELXL97 (Sheldrick, 2008)'
_computing_molecular_graphics     'DIAMOND (Brandenburg & Putz, 2005)'
_computing_publication_material     'SHELXL97 (Sheldrick, 2008)'
loop_
    _atom_site_type_symbol
    _atom_site_label
    _atom_site_fract_x
    _atom_site_fract_y
    _atom_site_fract_z
    _atom_site_U_iso_or_equiv
    _atom_site_adp_type
    _atom_site_calc_flag
    _atom_site_refinement_flags
    _atom_site_occupancy
    _atom_site_symmetry_multiplicity
    _atom_site_disorder_assembly
    _atom_site_disorder_group
    C C1 0.14782(18) 0.19683(9) 0.08078(17) 0.0138(4) Uani d . 1 1 . .
    N N1 0.14407(18) 0.21777(9) -0.03987(16) 0.0186(4) Uani d . 1 1 . .
    H H11 0.082(2) 0.2060(11) -0.111(2) 0.027(6) Uiso d . 1 1 . .
    H H12 0.209(2) 0.2468(11) -0.039(2) 0.028(6) Uiso d . 1 1 . .
    N N2 0.24717(16) 0.21987(9) 0.18879(16) 0.0168(4) Uani d . 1 1 . .
    H H21 0.2567(18) 0.2083(9) 0.269(2) 0.013(5) Uiso d . 1 1 . .
    H H22 0.308(2) 0.2486(11) 0.171(2) 0.032(6) Uiso d . 1 1 . .
    N N3 0.05782(14) 0.15198(8) 0.09382(13) 0.0138(3) Uani d . 1 1 . .
    C C2 0.04415(18) 0.14053(10) 0.22786(16) 0.0174(4) Uani d . 1 1 . .
    H H2A -0.0106 0.1755 0.2491 0.021 Uiso calc R 1 1 . .
    H H2B 0.1374 0.1404 0.2982 0.021 Uiso calc R 1 1 . .
    C C3 -0.02671(19) 0.07728(10) 0.22976(17) 0.0239(5) Uani d . 1 1 . .
    H H3A 0.0343 0.0421 0.2203 0.029 Uiso calc R 1 1 . .
    H H3B -0.0410 0.0721 0.3182 0.029 Uiso calc R 1 1 . .
    O O1 -0.15763(13) 0.07261(7) 0.12343(12) 0.0227(3) Uani d . 1 1 . .
    C C4 -0.13597(19) 0.07748(10) -0.00376(17) 0.0194(4) Uani d . 1 1 . .
    H H4A -0.2261 0.0727 -0.0777 0.023 Uiso calc R 1 1 . .
    H H4B -0.0746 0.0422 -0.0120 0.023 Uiso calc R 1 1 . .
    C C5 -0.07145(18) 0.14066(9) -0.01951(17) 0.0168(4) Uani d . 1 1 . .
    H H5A -0.0515 0.1408 -0.1058 0.020 Uiso calc R 1 1 . .
    H H5B -0.1379 0.1757 -0.0233 0.020 Uiso calc R 1 1 . .
    C C6 0.61678(17) 0.19115(9) 0.08546(16) 0.0122(4) Uani d . 1 1 . .
    N N4 0.60204(17) 0.21566(9) -0.03589(15) 0.0161(4) Uani d . 1 1 . .
    H H41 0.656(2) 0.2472(11) -0.038(2) 0.026(6) Uiso d . 1 1 . .
    H H42 0.533(2) 0.2013(12) -0.113(2) 0.041(7) Uiso d . 1 1 . .
    N N5 0.71439(16) 0.21538(8) 0.19268(15) 0.0144(4) Uani d . 1 1 . .
    H H51 0.773(2) 0.2459(11) 0.185(2) 0.023(6) Uiso d . 1 1 . .
    H H52 0.745(2) 0.1933(11) 0.271(2) 0.035(6) Uiso d . 1 1 . .
    N N6 0.53305(14) 0.14360(7) 0.10007(13) 0.0134(3) Uani d . 1 1 . .
    C C7 0.56842(19) 0.11205(10) 0.23299(16) 0.0176(4) Uani d . 1 1 . .
    H H7A 0.5906 0.1449 0.3053 0.021 Uiso calc R 1 1 . .
    H H7B 0.6517 0.0850 0.2480 0.021 Uiso calc R 1 1 . .
    C C8 0.4493(2) 0.07110(10) 0.24096(17) 0.0189(4) Uani d . 1 1 . .
    H H8A 0.4791 0.0472 0.3277 0.023 Uiso calc R 1 1 . .
    H H8B 0.3709 0.0991 0.2401 0.023 Uiso calc R 1 1 . .
    O O2 0.40359(13) 0.02701(6) 0.13163(11) 0.0198(3) Uani d . 1 1 . .
    C C9 0.35206(18) 0.06230(10) 0.00799(17) 0.0182(4) Uani d . 1 1 . .
    H H9A 0.2758 0.0907 0.0117 0.022 Uiso calc R 1 1 . .
    H H9B 0.3137 0.0321 -0.0684 0.022 Uiso calc R 1 1 . .
    C C10 0.46389(18) 0.10203(9) -0.01694(17) 0.0169(4) Uani d . 1 1 . .
    H H10A 0.5335 0.0734 -0.0341 0.020 Uiso calc R 1 1 . .
    H H10B 0.4226 0.1288 -0.0986 0.020 Uiso calc R 1 1 . .
    C C11 -0.07231(18) 0.16716(9) 0.57058(16) 0.0133(4) Uani d . 1 1 . .
    O O3 -0.16622(12) 0.18499(7) 0.46539(11) 0.0196(3) Uani d . 1 1 . .
    O O4 -0.04966(12) 0.18664(6) 0.68830(11) 0.0179(3) Uani d . 1 1 . .
    O O5 0.01060(12) 0.11991(7) 0.54704(11) 0.0181(3) Uani d . 1 1 . .
    C C12 0.12224(18) 0.09664(10) 0.66226(17) 0.0188(4) Uani d . 1 1 . .
    H H12A 0.0849 0.0761 0.7281 0.023 Uiso calc R 1 1 . .
    H H12B 0.1836 0.1324 0.7081 0.023 Uiso calc R 1 1 . .
    C C13 0.20159(19) 0.04887(10) 0.60972(18) 0.0224(5) Uani d . 1 1 . .
    H H13A 0.2355 0.0695 0.5427 0.034 Uiso calc R 1 1 . .
    H H13B 0.1405 0.0131 0.5671 0.034 Uiso calc R 1 1 . .
    H H13C 0.2806 0.0328 0.6851 0.034 Uiso calc R 1 1 . .
    C C14 0.40406(17) 0.17608(9) 0.57044(16) 0.0130(4) Uani d . 1 1 . .
    O O6 0.31041(12) 0.19554(6) 0.46676(11) 0.0180(3) Uani d . 1 1 . .
    O O7 0.42103(13) 0.19133(6) 0.69029(11) 0.0183(3) Uani d . 1 1 . .
    O O8 0.49287(12) 0.13310(6) 0.54411(11) 0.0166(3) Uani d . 1 1 . .
    C C15 0.60379(18) 0.10913(10) 0.65905(17) 0.0179(4) Uani d . 1 1 . .
    H H15A 0.5655 0.0877 0.7232 0.021 Uiso calc R 1 1 . .
    H H15B 0.6641 0.1448 0.7070 0.021 Uiso calc R 1 1 . .
    C C16 0.68612(19) 0.06219(10) 0.60715(18) 0.0199(4) Uani d . 1 1 . .
    H H16A 0.6270 0.0257 0.5651 0.030 Uiso calc R 1 1 . .
    H H16B 0.7659 0.0470 0.6828 0.030 Uiso calc R 1 1 . .
    H H16C 0.7190 0.0833 0.5398 0.030 Uiso calc R 1 1 . .
loop_
    _atom_site_aniso_label
    _atom_site_aniso_U_11
    _atom_site_aniso_U_22
    _atom_site_aniso_U_33
    _atom_site_aniso_U_12
    _atom_site_aniso_U_13
    _atom_site_aniso_U_23
    C1 0.0137(9) 0.0140(11) 0.0127(9) 0.0045(8) 0.0031(7) 0.0005(7)
    N1 0.0180(9) 0.0236(10) 0.0114(8) -0.0068(8) 0.0011(7) 0.0008(7)
    N2 0.0189(9) 0.0223(10) 0.0080(8) -0.0050(7) 0.0031(7) 0.0016(7)
    N3 0.0118(7) 0.0192(9) 0.0088(7) -0.0017(7) 0.0012(6) -0.0003(6)
    C2 0.0178(9) 0.0251(12) 0.0085(8) -0.0042(8) 0.0033(7) -0.0007(8)
    C3 0.0261(11) 0.0301(13) 0.0102(9) -0.0091(9) -0.0011(8) 0.0013(8)
    O1 0.0251(7) 0.0279(9) 0.0138(6) -0.0121(6) 0.0048(5) -0.0029(6)
    C4 0.0217(10) 0.0216(12) 0.0130(9) -0.0007(9) 0.0032(8) -0.0024(8)
    C5 0.0148(9) 0.0201(11) 0.0115(8) -0.0027(8) -0.0007(7) 0.0001(8)
    C6 0.0143(9) 0.0123(10) 0.0107(9) 0.0040(8) 0.0051(7) -0.0004(7)
    N4 0.0166(8) 0.0182(10) 0.0107(8) -0.0043(8) 0.0009(7) 0.0016(7)
    N5 0.0164(8) 0.0145(10) 0.0103(8) -0.0029(7) 0.0018(6) 0.0000(6)
    N6 0.0158(8) 0.0148(9) 0.0083(7) -0.0017(7) 0.0023(6) -0.0007(6)
    C7 0.0218(10) 0.0185(11) 0.0105(9) -0.0053(8) 0.0027(7) 0.0016(7)
    C8 0.0268(10) 0.0179(12) 0.0125(9) -0.0045(9) 0.0074(8) -0.0022(8)
    O2 0.0281(7) 0.0145(8) 0.0147(6) -0.0057(6) 0.0043(5) -0.0011(5)
    C9 0.0187(10) 0.0187(12) 0.0137(9) -0.0021(8) 0.0006(7) 0.0008(8)
    C10 0.0200(10) 0.0167(11) 0.0117(8) -0.0022(8) 0.0025(7) -0.0013(7)
    C11 0.0130(9) 0.0173(11) 0.0095(9) -0.0009(8) 0.0037(7) 0.0013(7)
    O3 0.0191(7) 0.0258(9) 0.0101(6) 0.0043(6) -0.0001(5) 0.0003(5)
    O4 0.0183(7) 0.0231(8) 0.0102(6) 0.0030(6) 0.0020(5) -0.0016(5)
    O5 0.0175(7) 0.0238(8) 0.0108(6) 0.0056(6) 0.0016(5) -0.0002(5)
    C12 0.0167(10) 0.0226(12) 0.0138(9) 0.0045(8) 0.0007(7) 0.0022(8)
    C13 0.0234(10) 0.0219(12) 0.0211(10) 0.0027(9) 0.0064(8) 0.0014(8)
    C14 0.0131(9) 0.0131(11) 0.0116(9) -0.0027(8) 0.0027(7) 0.0001(7)
    O6 0.0179(7) 0.0231(8) 0.0101(6) 0.0050(6) 0.0010(5) 0.0010(5)
    O7 0.0208(7) 0.0215(8) 0.0096(6) 0.0050(6) 0.0010(5) -0.0021(5)
    O8 0.0163(7) 0.0211(8) 0.0103(6) 0.0056(6) 0.0014(5) 0.0005(5)
    C15 0.0177(9) 0.0214(12) 0.0113(9) 0.0057(8) 0.0005(7) 0.0012(8)
    C16 0.0171(10) 0.0218(12) 0.0198(10) 0.0037(8) 0.0047(8) 0.0023(8)
_geom_special_details
;
All e.s.d.'s (except the e.s.d. in the dihedral angle between two l.s. planes)
are estimated using the full covariance matrix. The cell e.s.d.'s are taken
into account individually in the estimation of e.s.d.'s in distances, angles
and torsion angles; correlations between e.s.d.'s in cell parameters are only
used when they are defined by crystal symmetry. An approximate (isotropic)
treatment of cell e.s.d.'s is used for estimating e.s.d.'s involving l.s.
planes.
;
loop_
    _geom_bond_atom_site_label_1
    _geom_bond_atom_site_label_2
    _geom_bond_site_symmetry_2
    _geom_bond_distance
    _geom_bond_publ_flag
    C1 N1 . 1.324(2) ?
    C1 N2 . 1.331(2) ?
    C1 N3 . 1.351(2) ?
    N1 H11 . 0.84(2) ?
    N1 H12 . 0.89(2) ?
    N2 H21 . 0.85(2) ?
    N2 H22 . 0.92(2) ?
    N3 C5 . 1.470(2) ?
    N3 C2 . 1.474(2) ?
    C2 C3 . 1.510(3) ?
    C2 H2A . 0.9900 ?
    C2 H2B . 0.9900 ?
    C3 O1 . 1.429(2) ?
    C3 H3A . 0.9900 ?
    C3 H3B . 0.9900 ?
    O1 C4 . 1.424(2) ?
    C4 C5 . 1.508(3) ?
    C4 H4A . 0.9900 ?
    C4 H4B . 0.9900 ?
    C5 H5A . 0.9900 ?
    C5 H5B . 0.9900 ?
    C6 N5 . 1.327(2) ?
    C6 N4 . 1.330(2) ?
    C6 N6 . 1.352(2) ?
    N4 H41 . 0.86(2) ?
    N4 H42 . 0.93(2) ?
    N5 H51 . 0.90(2) ?
    N5 H52 . 0.90(2) ?
    N6 C7 . 1.471(2) ?
    N6 C10 . 1.474(2) ?
    C7 C8 . 1.512(3) ?
    C7 H7A . 0.9900 ?
    C7 H7B . 0.9900 ?
    C8 O2 . 1.420(2) ?
    C8 H8A . 0.9900 ?
    C8 H8B . 0.9900 ?
    O2 C9 . 1.428(2) ?
    C9 C10 . 1.504(3) ?
    C9 H9A . 0.9900 ?
    C9 H9B . 0.9900 ?
    C10 H10A . 0.9900 ?
    C10 H10B . 0.9900 ?
    C11 O4 . 1.243(2) ?
    C11 O3 . 1.251(2) ?
    C11 O5 . 1.375(2) ?
    O5 C12 . 1.439(2) ?
    C12 C13 . 1.501(3) ?
    C12 H12A . 0.9900 ?
    C12 H12B . 0.9900 ?
    C13 H13A . 0.9800 ?
    C13 H13B . 0.9800 ?
    C13 H13C . 0.9800 ?
    C14 O7 . 1.248(2) ?
    C14 O6 . 1.2507(19) ?
    C14 O8 . 1.368(2) ?
    O8 C15 . 1.4390(19) ?
    C15 C16 . 1.506(3) ?
    C15 H15A . 0.9900 ?
    C15 H15B . 0.9900 ?
    C16 H16A . 0.9800 ?
    C16 H16B . 0.9800 ?
    C16 H16C . 0.9800 ?
loop_
    _geom_angle_atom_site_label_1
    _geom_angle_atom_site_label_2
    _geom_angle_atom_site_label_3
    _geom_angle_site_symmetry_1
    _geom_angle_site_symmetry_3
    _geom_angle
    _geom_angle_publ_flag
    N1 C1 N2 . . 117.44(18) ?
    N1 C1 N3 . . 121.41(16) ?
    N2 C1 N3 . . 121.10(16) ?
    C1 N1 H11 . . 121.6(14) ?
    C1 N1 H12 . . 115.2(13) ?
    H11 N1 H12 . . 123.1(19) ?
    C1 N2 H21 . . 122.7(13) ?
    C1 N2 H22 . . 116.0(13) ?
    H21 N2 H22 . . 121.3(17) ?
    C1 N3 C5 . . 119.25(14) ?
    C1 N3 C2 . . 119.50(14) ?
    C5 N3 C2 . . 113.33(13) ?
    N3 C2 C3 . . 110.65(14) ?
    N3 C2 H2A . . 109.5 ?
    C3 C2 H2A . . 109.5 ?
    N3 C2 H2B . . 109.5 ?
    C3 C2 H2B . . 109.5 ?
    H2A C2 H2B . . 108.1 ?
    O1 C3 C2 . . 112.19(15) ?
    O1 C3 H3A . . 109.2 ?
    C2 C3 H3A . . 109.2 ?
    O1 C3 H3B . . 109.2 ?
    C2 C3 H3B . . 109.2 ?
    H3A C3 H3B . . 107.9 ?
    C4 O1 C3 . . 109.00(13) ?
    O1 C4 C5 . . 112.00(15) ?
    O1 C4 H4A . . 109.2 ?
    C5 C4 H4A . . 109.2 ?
    O1 C4 H4B . . 109.2 ?
    C5 C4 H4B . . 109.2 ?
    H4A C4 H4B . . 107.9 ?
    N3 C5 C4 . . 111.13(14) ?
    N3 C5 H5A . . 109.4 ?
    C4 C5 H5A . . 109.4 ?
    N3 C5 H5B . . 109.4 ?
    C4 C5 H5B . . 109.4 ?
    H5A C5 H5B . . 108.0 ?
    N5 C6 N4 . . 118.27(17) ?
    N5 C6 N6 . . 120.64(15) ?
    N4 C6 N6 . . 121.08(16) ?
    C6 N4 H41 . . 116.3(13) ?
    C6 N4 H42 . . 121.0(14) ?
    H41 N4 H42 . . 122.5(19) ?
    C6 N5 H51 . . 121.8(13) ?
    C6 N5 H52 . . 120.7(14) ?
    H51 N5 H52 . . 114.0(18) ?
    C6 N6 C7 . . 118.09(13) ?
    C6 N6 C10 . . 118.98(14) ?
    C7 N6 C10 . . 114.80(15) ?
    N6 C7 C8 . . 110.93(14) ?
    N6 C7 H7A . . 109.5 ?
    C8 C7 H7A . . 109.5 ?
    N6 C7 H7B . . 109.5 ?
    C8 C7 H7B . . 109.5 ?
    H7A C7 H7B . . 108.0 ?
    O2 C8 C7 . . 112.11(14) ?
    O2 C8 H8A . . 109.2 ?
    C7 C8 H8A . . 109.2 ?
    O2 C8 H8B . . 109.2 ?
    C7 C8 H8B . . 109.2 ?
    H8A C8 H8B . . 107.9 ?
    C8 O2 C9 . . 108.51(14) ?
    O2 C9 C10 . . 111.74(14) ?
    O2 C9 H9A . . 109.3 ?
    C10 C9 H9A . . 109.3 ?
    O2 C9 H9B . . 109.3 ?
    C10 C9 H9B . . 109.3 ?
    H9A C9 H9B . . 107.9 ?
    N6 C10 C9 . . 111.24(14) ?
    N6 C10 H10A . . 109.4 ?
    C9 C10 H10A . . 109.4 ?
    N6 C10 H10B . . 109.4 ?
    C9 C10 H10B . . 109.4 ?
    H10A C10 H10B . . 108.0 ?
    O4 C11 O3 . . 127.48(17) ?
    O4 C11 O5 . . 119.35(15) ?
    O3 C11 O5 . . 113.17(14) ?
    C11 O5 C12 . . 117.10(13) ?
    O5 C12 C13 . . 106.96(14) ?
    O5 C12 H12A . . 110.3 ?
    C13 C12 H12A . . 110.3 ?
    O5 C12 H12B . . 110.3 ?
    C13 C12 H12B . . 110.3 ?
    H12A C12 H12B . . 108.6 ?
    C12 C13 H13A . . 109.5 ?
    C12 C13 H13B . . 109.5 ?
    H13A C13 H13B . . 109.5 ?
    C12 C13 H13C . . 109.5 ?
    H13A C13 H13C . . 109.5 ?
    H13B C13 H13C . . 109.5 ?
    O7 C14 O6 . . 126.70(17) ?
    O7 C14 O8 . . 119.38(14) ?
    O6 C14 O8 . . 113.91(14) ?
    C14 O8 C15 . . 116.75(12) ?
    O8 C15 C16 . . 107.70(14) ?
    O8 C15 H15A . . 110.2 ?
    C16 C15 H15A . . 110.2 ?
    O8 C15 H15B . . 110.2 ?
    C16 C15 H15B . . 110.2 ?
    H15A C15 H15B . . 108.5 ?
    C15 C16 H16A . . 109.5 ?
    C15 C16 H16B . . 109.5 ?
    H16A C16 H16B . . 109.5 ?
    C15 C16 H16C . . 109.5 ?
    H16A C16 H16C . . 109.5 ?
    H16B C16 H16C . . 109.5 ?
loop_
    _geom_torsion_atom_site_label_1
    _geom_torsion_atom_site_label_2
    _geom_torsion_atom_site_label_3
    _geom_torsion_atom_site_label_4
    _geom_torsion_site_symmetry_1
    _geom_torsion_site_symmetry_2
    _geom_torsion_site_symmetry_3
    _geom_torsion_site_symmetry_4
    _geom_torsion
    _geom_torsion_publ_flag
    N1 C1 N3 C5 . . . . -19.3(3) ?
    N2 C1 N3 C5 . . . . 163.26(16) ?
    N1 C1 N3 C2 . . . . -166.30(17) ?
    N2 C1 N3 C2 . . . . 16.3(3) ?
    C1 N3 C2 C3 . . . . -163.24(16) ?
    C5 N3 C2 C3 . . . . 47.9(2) ?
    N3 C2 C3 O1 . . . . -54.7(2) ?
    C2 C3 O1 C4 . . . . 61.1(2) ?
    C3 O1 C4 C5 . . . . -60.9(2) ?
    C1 N3 C5 C4 . . . . 163.03(16) ?
    C2 N3 C5 C4 . . . . -48.1(2) ?
    O1 C4 C5 N3 . . . . 54.7(2) ?
    N5 C6 N6 C7 . . . . -10.5(2) ?
    N4 C6 N6 C7 . . . . 170.74(16) ?
    N5 C6 N6 C10 . . . . -157.57(16) ?
    N4 C6 N6 C10 . . . . 23.7(2) ?
    C6 N6 C7 C8 . . . . 167.46(16) ?
    C10 N6 C7 C8 . . . . -44.1(2) ?
    N6 C7 C8 O2 . . . . 53.4(2) ?
    C7 C8 O2 C9 . . . . -62.83(19) ?
    C8 O2 C9 C10 . . . . 62.98(19) ?
    C6 N6 C10 C9 . . . . -167.27(15) ?
    C7 N6 C10 C9 . . . . 44.6(2) ?
    O2 C9 C10 N6 . . . . -53.8(2) ?
    O4 C11 O5 C12 . . . . -1.3(2) ?
    O3 C11 O5 C12 . . . . 179.62(15) ?
    C11 O5 C12 C13 . . . . -176.69(15) ?
    O7 C14 O8 C15 . . . . -1.3(2) ?
    O6 C14 O8 C15 . . . . 179.56(15) ?
    C14 O8 C15 C16 . . . . 179.01(15) ?
loop_
    _geom_hbond_atom_site_label_D
    _geom_hbond_atom_site_label_H
    _geom_hbond_atom_site_label_A
    _geom_hbond_site_symmetry_A
    _geom_hbond_distance_DH
    _geom_hbond_distance_HA
    _geom_hbond_distance_DA
    _geom_hbond_angle_DHA
    _geom_hbond_publ_flag
    N1 H11 O4 1_554 0.84(2) 2.12(2) 2.9440(10)
                                             168.0(10)
                                                    y
    N1 H12 O3 4_554 0.89(2) 1.91(2) 2.7950(10)
                                             174.0(10)
                                                    y
    N2 H21 O6 1 0.85(2) 1.97(2) 2.8070(10)
                                         168.0(10)
                                                y
    N2 H22 O4 4_554 0.92(2) 1.95(2) 2.8510(10)
                                             164.0(10)
                                                    y
    N4 H41 O6 4_554 0.86(2) 1.97(2) 2.8170(10)
                                             167.0(10)
                                                    y
    N4 H42 O7 1_554 0.93(2) 2.00(2) 2.8890(10)
                                             159.0(10)
                                                    y
    N5 H51 O7 4_554 0.90(2) 1.99(2) 2.8790(10)
                                             172.0(10)
                                                    y
    N5 H52 O3 1_655 0.90(2) 1.94(2) 2.7760(10)
                                             154.0(10)
                                                    y
data_global
_journal_date_recd_electronic     2012-11-12
_journal_date_accepted     2012-11-14
_journal_name_full     'Acta Crystallographica, Section E'
_journal_year     2012
_journal_volume     68
_journal_issue     12
_journal_page_first     o3431
_journal_page_last     o3431
_journal_paper_category     QO
_journal_paper_doi     10.1107/S1600536812046922
_journal_coeditor_code     KP2441
_publ_contact_author_name     'Dr. Ioannis Tiritiris'
_publ_contact_author_address
;
Fakult\"at Chemie/Organische Chemie
Hochschule Aalen
Beethovenstrasse 1
D-73430 Aalen
Germany
;
_publ_contact_author_email     Ioannis.Tiritiris@htw-aalen.de
_publ_contact_author_fax     '49 7361 5762250'
_publ_contact_author_phone     '49 7361 5762230'
_publ_section_title
;
Morpholine-4-carboxamidinium ethyl carbonate
;
loop_
    _publ_author_name
    _publ_author_address
    'Tiritiris, Ioannis'
;
 Fakult\"at Chemie/Organische Chemie
 Hochschule Aalen
 Beethovenstrasse 1
 D-73430 Aalen
 Germany
;
