# Supplementary material for: Morpholine-4-carboxamidinium ethyl carbonate
Source: Acta Crystallogr Sect E Struct Rep Online. 2012 Nov 24;68(Pt 12):o3431. doi: 10.1107/S1600536812046922 (PMC3589013; doi:10.1107/S1600536812046922)
Supplement: Supplementary file 2 [file e-68-o3431-Isup2.hkl]

# 
# h,k,l, Fc-squared, Fo-squared, sigma(Fo-squared) and status flag 
# 
data_I
_shelx_title '  JTDEZ11 K-CCD MEASUREMENT (P21/N)' 
_shelx_refln_list_code          4 
_shelx_F_calc_maximum      357.93 
_exptl_crystal_F_000       944.00 
_reflns_d_resolution_high  0.7500 
 
loop_ 
 _symmetry_equiv_pos_as_xyz 
 'x, y, z' 
 '-x+1/2, y+1/2, -z+1/2' 
 '-x, -y, -z' 
 'x-1/2, -y-1/2, z-1/2' 
 
_cell_length_a    10.2163 
_cell_length_b    20.8874 
_cell_length_c    10.4616 
_cell_angle_alpha  90.000 
_cell_angle_beta  109.505 
_cell_angle_gamma  90.000 
 
_shelx_F_squared_multiplier     1.000 
 
loop_ 
 _refln_index_h 
 _refln_index_k 
 _refln_index_l 
 _refln_F_squared_calc 
 _refln_F_squared_meas 
 _refln_F_squared_sigma 
 _refln_observed_status 
   2   0   0    14377.94    13376.20    201.10 o 
   4   0   0     1519.83     1493.85     33.20 o 
   6   0   0        1.07        0.00     11.07 o 
   8   0   0      208.58      207.72     22.13 o 
  10   0   0       93.09      130.38     28.75 o 
  12   0   0        0.00       26.46     68.56 o 
   1   1   0      300.53      276.76      4.68 o 
   2   1   0       54.09       58.60      6.21 o 
   3   1   0       86.48       71.00      4.68 o 
   4   1   0      188.78      163.81      6.88 o 
   5   1   0      462.20      456.50     11.66 o 
   6   1   0      605.86      589.23     17.68 o 
   7   1   0      401.38      390.92     14.78 o 
   8   1   0       41.59       59.97     13.20 o 
   9   1   0      220.30      235.93     25.44 o 
  10   1   0     1061.40     1215.02     34.29 o 
  11   1   0      259.91      259.24     31.99 o 
  12   1   0        0.10      -12.29     49.73 o 
   1   2   0      141.56      123.09      3.69 o 
   2   2   0      491.16      554.67     14.03 o 
   3   2   0      250.79      224.13      8.49 o 
   4   2   0        0.51      -14.37     14.37 o 
   5   2   0      177.18      171.63     11.01 o 
   6   2   0      574.02      592.35     14.78 o 
   7   2   0        0.93       -5.66     10.59 o 
   8   2   0       21.44       14.37     18.82 o 
   9   2   0      114.04       98.32     16.36 o 
  10   2   0       30.74       13.93     21.73 o 
  11   2   0       53.32       34.84     25.74 o 
  12   2   0       33.05       -7.70     51.54 o 
   1   3   0     1041.04     1028.91     31.99 o 
   2   3   0     2011.87     1953.24     29.56 o 
   3   3   0        7.52       -7.82      7.82 o 
   4   3   0       66.47       50.40      6.88 o 
   5   3   0       88.30       77.01      8.49 o 
   6   3   0      774.95      790.64     17.54 o 
   7   3   0       65.54       57.59     16.60 o 
   8   3   0      393.85      391.13     20.99 o 
   9   3   0     1766.45     1800.13     48.59 o 
  10   3   0      325.38      354.15     22.82 o 
  11   3   0      324.42      304.90     30.42 o 
  12   3   0      255.62      251.89     87.26 o 
   1   4   0      269.75      415.43     43.12 o 
   2   4   0    33203.20    31857.85    450.86 o 
   3   4   0      736.83      718.35     15.65 o 
   4   4   0     1367.97     1438.33     32.05 o 
   5   4   0      653.26      613.26     16.60 o 
   6   4   0      313.38      303.20     11.66 o 
   7   4   0        3.44        1.30     11.01 o 
   8   4   0       68.14       89.06     29.83 o 
   9   4   0        0.00        1.81     16.36 o 
  10   4   0       41.61       46.60     20.69 o 
  11   4   0      177.05      161.49     28.15 o 
  12   4   0        3.29      -22.98     82.87 o 
   1   5   0       74.08       85.34     12.50 o 
   2   5   0      132.76      105.90     17.68 o 
   3   5   0      956.61      966.78     17.90 o 
   4   5   0     1301.39     1401.20     24.20 o 
   5   5   0      257.25      234.55     11.66 o 
   6   5   0        9.26       10.19     10.07 o 
   7   5   0      149.60      160.93     22.13 o 
   8   5   0     1255.28     1295.40     26.04 o 
   9   5   0     1545.42     1548.62     66.27 o 
  10   5   0      352.64      364.80     64.11 o 
  11   5   0      294.05      329.84     28.59 o 
  12   5   0       29.91       15.65     53.04 o 
   1   6   0     1624.60     1434.18     22.62 o 
   2   6   0     4156.26     3783.79     67.36 o 
   3   6   0       47.09       12.15      7.82 o 
   4   6   0       24.75       30.97      9.36 o 
   5   6   0        6.97       12.05      8.49 o 
   6   6   0      902.86      870.34     19.47 o 
   7   6   0      435.05      436.16     16.98 o 
   8   6   0      804.20      824.90     23.15 o 
   9   6   0      282.09      263.17     17.54 o 
  10   6   0       28.30       24.70     21.05 o 
  11   6   0      408.39      407.10     29.56 o 
  12   6   0       92.25       46.07     43.52 o 
   1   7   0      178.25      141.81      8.49 o 
   2   7   0     9498.09     9423.20    115.67 o 
   3   7   0       65.14       48.15      9.36 o 
   4   7   0     1476.10     1387.86     25.74 o 
   5   7   0      107.85      106.02     13.23 o 
   6   7   0        7.17        5.66     13.20 o 
   7   7   0     3222.22     3172.73     47.15 o 
   8   7   0      412.58      382.67     18.56 o 
   9   7   0       55.38       55.38     32.05 o 
  10   7   0      357.95      374.14     32.05 o 
  11   7   0       47.34       39.81     23.47 o 
  12   7   0        2.81       -3.40     32.65 o 
   0   8   0    15395.13    14191.88    347.24 o 
   1   8   0      176.44      187.84     14.37 o 
   2   8   0     5144.34     5193.83     67.14 o 
   3   8   0      548.65      575.03     16.36 o 
   4   8   0     4108.46     4195.28     93.88 o 
   5   8   0        0.33       -8.02     13.20 o 
   6   8   0      126.14      105.05     13.20 o 
   7   8   0      103.64      125.56     14.78 o 
   8   8   0      503.25      481.49     21.05 o 
   9   8   0      465.24      468.15     21.73 o 
  10   8   0      128.40      123.70     21.05 o 
  11   8   0      239.70      241.10     32.83 o 
  12   8   0        3.77      -31.20     68.50 o 
   1   9   0     1700.61     1592.75     41.98 o 
   2   9   0     2094.01     2244.83     38.10 o 
   3   9   0       16.25       -3.52     11.66 o 
   4   9   0      143.88      156.21     12.50 o 
   5   9   0       19.88       43.12     12.50 o 
   6   9   0     2900.25     3041.64     47.65 o 
   7   9   0     1316.53     1325.30     41.98 o 
   8   9   0     1608.10     1664.33     35.53 o 
   9   9   0       42.18       47.52     19.91 o 
  10   9   0       32.67       76.60     21.73 o 
  11   9   0        1.20      -12.49     38.10 o 
  12   9   0        5.48      -21.89     48.14 o 
   0  10   0     2331.43     2596.53     88.43 o 
   1  10   0     1949.43     1834.27     34.36 o 
   2  10   0      405.68      432.01     15.37 o 
   3  10   0        0.49        1.58     11.66 o 
   4  10   0     1435.18     1440.54     34.28 o 
   5  10   0      177.95      168.17     14.03 o 
   6  10   0       51.57       51.90     15.65 o 
   7  10   0      545.09      539.48     22.07 o 
   8  10   0      271.79      249.70     18.71 o 
   9  10   0      792.78      823.34     28.13 o 
  10  10   0       28.52       11.87     22.31 o 
  11  10   0       29.01       55.27     55.21 o 
   1  11   0      128.89      109.36     32.05 o 
   2  11   0     1844.55     1895.57     38.99 o 
   3  11   0       13.75        4.52     13.20 o 
   4  11   0        7.06       18.76     12.50 o 
   5  11   0      380.44      382.93     18.71 o 
   6  11   0     1259.67     1267.01     28.89 o 
   7  11   0      890.35      892.17     51.96 o 
   8  11   0       27.46       23.47     17.68 o 
   9  11   0        0.24      -26.54     26.54 o 
  10  11   0      153.30      100.25     25.50 o 
  11  11   0       10.53        8.00     41.83 o 
   0  12   0     2614.17     2730.51     88.93 o 
   1  12   0      195.56      206.15     20.33 o 
   2  12   0       17.47       20.99     15.65 o 
   3  12   0       79.76       61.96     14.03 o 
   4  12   0      461.47      457.86     25.44 o 
   5  12   0       80.41       88.19     30.91 o 
   6  12   0       27.43       31.74     16.36 o 
   7  12   0        5.45       -3.00     15.35 o 
   8  12   0      144.96      146.98     28.75 o 
   9  12   0      243.87      250.04     25.74 o 
  10  12   0      199.72      128.82     26.44 o 
  11  12   0      211.18      191.13     39.04 o 
   1  13   0     1288.06     1303.11     28.59 o 
   2  13   0     1956.26     2068.17     40.87 o 
   3  13   0      307.77      279.20     28.69 o 
   4  13   0       48.44       33.14     12.50 o 
   5  13   0     1450.22     1492.53     33.57 o 
   6  13   0      660.27      698.10     25.74 o 
   7  13   0      266.87      222.36     21.86 o 
   8  13   0       25.59       66.56     20.69 o 
   9  13   0        7.38       39.19     45.28 o 
  10  13   0        0.06       46.93     40.89 o 
  11  13   0        7.41       -4.45     43.72 o 
   0  14   0     1274.85     1285.75     48.65 o 
   1  14   0       28.75       24.05     14.78 o 
   2  14   0       74.16       99.77     18.76 o 
   3  14   0      102.79       83.15     16.36 o 
   4  14   0      494.75      515.32     21.05 o 
   5  14   0       23.62       28.50     14.78 o 
   6  14   0      391.14      367.13     36.44 o 
   7  14   0      325.90      319.52     23.47 o 
   8  14   0       17.20       12.26     25.50 o 
   9  14   0       15.14       23.58     25.74 o 
  10  14   0      513.35      558.24     56.21 o 
  11  14   0        0.02       19.74     58.58 o 
   1  15   0        0.54       -2.43     20.69 o 
   2  15   0      535.22      505.39     21.86 o 
   3  15   0        0.00      -11.07     18.71 o 
   4  15   0       57.10       84.94     17.18 o 
   5  15   0      288.82      293.99     26.52 o 
   6  15   0      163.56       98.01     19.47 o 
   7  15   0       13.66       40.86     21.05 o 
   8  15   0       12.90       -1.86     38.67 o 
   9  15   0       23.50       52.93     29.56 o 
  10  15   0        0.41       46.00     51.46 o 
   0  16   0      633.24      618.93     45.28 o 
   1  16   0       10.34        8.84     15.65 o 
   2  16   0      129.44      155.52     17.90 o 
   3  16   0       83.77       98.72     18.76 o 
   4  16   0        0.00        9.08     21.05 o 
   5  16   0       35.08       29.29     19.47 o 
   6  16   0     1173.00     1171.68     35.14 o 
   7  16   0        0.10       -0.17     23.24 o 
   8  16   0       77.79       66.27     30.91 o 
   9  16   0      220.01      193.38     36.64 o 
  10  16   0        0.52       44.06     43.52 o 
   1  17   0        0.12        9.92     17.18 o 
   2  17   0     2713.26     2871.44     63.03 o 
   3  17   0       91.20       73.98     17.68 o 
   4  17   0        7.75        9.24     21.05 o 
   5  17   0      429.23      486.17     25.00 o 
   6  17   0       65.60       75.11     23.47 o 
   7  17   0        1.17       -5.27     28.89 o 
   8  17   0       21.12       64.53     32.92 o 
   9  17   0      187.62      225.79     44.50 o 
  10  17   0       37.06       94.50     67.36 o 
   0  18   0      686.65      640.17     34.36 o 
   1  18   0      357.55      374.19     33.14 o 
   2  18   0      537.07      519.45     23.47 o 
   3  18   0        1.02       -4.26     19.91 o 
   4  18   0       26.77       25.86     17.90 o 
   5  18   0      195.02      199.95     22.62 o 
   6  18   0      134.90      124.68     26.54 o 
   7  18   0      282.20      311.40     34.48 o 
   8  18   0       35.19       47.37     37.59 o 
   9  18   0       94.11       75.17     52.51 o 
   1  19   0       25.21       -0.79     20.10 o 
   2  19   0       84.87      106.13     20.33 o 
   3  19   0       55.72       44.20     33.14 o 
   4  19   0      101.54       85.69     24.20 o 
   5  19   0       99.69      106.75     36.44 o 
   6  19   0      124.71       73.21     32.38 o 
   7  19   0       14.79        9.84     49.73 o 
   8  19   0      247.65      282.66     41.98 o 
   9  19   0      133.66      179.18     59.21 o 
   0  20   0      124.05      111.78     44.20 o 
   1  20   0       37.52       23.27     22.62 o 
   2  20   0       16.76       20.99     23.47 o 
   3  20   0        4.41       16.55     19.47 o 
   4  20   0        0.02       20.19     39.81 o 
   5  20   0        3.00      -12.13     32.67 o 
   6  20   0        7.07       87.68     34.48 o 
   7  20   0      152.65      186.48     35.53 o 
   8  20   0      161.52      149.78     54.22 o 
   1  21   0        7.14       44.73     45.34 o 
   2  21   0      546.14      508.72     41.98 o 
   3  21   0      131.57      107.76     30.63 o 
   4  21   0      108.21      117.18     33.93 o 
   5  21   0      124.78      107.04     28.69 o 
   6  21   0        0.58       -5.87     29.70 o 
   7  21   0      478.28      623.73     52.33 o 
   8  21   0       10.12       -3.49     62.93 o 
   0  22   0        2.52       91.95     59.66 o 
   1  22   0      105.90      139.94     27.00 o 
   2  22   0        2.42       47.02     30.12 o 
   3  22   0        1.42      -12.13     35.01 o 
   4  22   0       90.94      114.93     32.73 o 
   5  22   0       11.53       10.37     32.73 o 
   6  22   0        6.44        7.88     58.58 o 
   7  22   0       78.89      107.25     46.59 o 
   1  23   0      190.57      129.12     35.48 o 
   2  23   0       77.17       81.00     36.12 o 
   3  23   0      103.88       89.46     28.89 o 
   4  23   0        1.68      -20.29     39.28 o 
   5  23   0       20.81       11.91     68.50 o 
   6  23   0       13.40      -11.08     54.12 o 
   7  23   0       51.63       77.74     76.20 o 
   0  24   0      971.82     1112.34     82.44 o 
   1  24   0        8.26      -24.06     42.10 o 
   2  24   0      112.40      140.93     39.85 o 
   3  24   0        2.02       38.56     40.87 o 
   4  24   0      125.56       87.17     42.42 o 
   5  24   0       59.42       42.09     36.48 o 
   6  24   0       18.88      -17.80     64.54 o 
   1  25   0      299.59      272.89     49.23 o 
   2  25   0       81.20       61.52     47.65 o 
   3  25   0        6.72       69.58     47.50 o 
   4  25   0      143.04      148.06     42.18 o 
   5  25   0       42.78       84.05     50.76 o 
   0  26   0       17.10       97.81    161.29 o 
   1  26   0       54.05       31.94     47.51 o 
   2  26   0       25.04       25.59     50.66 o 
   3  26   0        7.88        1.64     52.33 o 
   4  26   0       13.20      -39.81     70.72 o 
   1  27   0        0.16       26.43     55.27 o 
   2  27   0       32.17       24.20     87.26 o 
   3  27   0        2.55       43.01     49.36 o 
 -13   0   1      115.88      119.32     68.56 o 
 -11   0   1       80.33       88.40     33.20 o 
  -9   0   1       90.76       59.66     26.46 o 
  -7   0   1        2.59       30.91     17.68 o 
  -5   0   1     1365.73     1409.89     30.91 o 
  -3   0   1     1039.61     1056.28     22.13 o 
  -1   0   1      682.85      630.62      4.45 o 
   1   0   1       15.22       15.52      2.16 o 
   3   0   1     2703.75     2545.80     46.43 o 
   5   0   1      837.14      881.76     22.13 o 
   7   0   1        8.36       33.20     15.52 o 
   9   0   1      182.60      209.88     26.46 o 
  11   0   1      316.40      291.67     41.98 o 
 -13   1   1      254.11      280.61     90.57 o 
 -12   1   1      451.39      438.96     36.72 o 
 -11   1   1     1579.80     1570.18     45.21 o 
 -10   1   1     1259.61     1229.53     31.99 o 
  -9   1   1      378.62      374.30     23.21 o 
  -8   1   1        0.02       11.00     18.76 o 
  -7   1   1       18.04       19.32     10.07 o 
  -6   1   1        1.13       -2.73      6.88 o 
  -5   1   1        7.44       12.02      6.88 o 
  -4   1   1      189.22      178.14      8.84 o 
  -3   1   1      537.61      463.43     14.37 o 
  -2   1   1      526.39      532.63     10.97 o 
  -1   1   1       93.18       75.44      3.97 o 
   0   1   1     1125.28     1093.93     15.52 o 
   1   1   1       33.30       21.05      3.15 o 
   2   1   1     3665.33     3776.07     67.42 o 
   3   1   1      180.62      163.64      6.21 o 
   4   1   1     5565.15     5816.20     65.40 o 
   5   1   1      610.12      622.08     13.20 o 
   6   1   1     1035.87     1129.62     21.05 o 
   7   1   1      618.76      702.78     17.90 o 
   8   1   1        3.63       31.67     13.20 o 
   9   1   1      116.44      136.34     18.82 o 
  10   1   1      570.64      638.17     33.14 o 
  11   1   1      300.73      262.54     32.05 o 
  12   1   1       20.64       65.35     46.55 o 
 -13   2   1       21.66       45.24     62.45 o 
 -12   2   1       42.23        3.56     35.36 o 
 -11   2   1       85.72       66.27     25.74 o 
 -10   2   1      241.11      273.02     21.86 o 
  -9   2   1      308.79      300.00     19.47 o 
  -8   2   1       26.75       16.22     13.29 o 
  -7   2   1      127.01      143.35     17.68 o 
  -6   2   1       21.51       14.53      9.92 o 
  -5   2   1       72.83       71.68     13.23 o 
  -4   2   1        2.13        1.23      5.28 o 
  -3   2   1     1326.07     1266.75     24.30 o 
  -2   2   1        9.45       12.33      7.82 o 
  -1   2   1      357.50      338.48      8.49 o 
   0   2   1     1375.92     1330.24     15.66 o 
   1   2   1      252.89      247.61      6.21 o 
   2   2   1      353.21      407.63     16.60 o 
   3   2   1      145.66      126.14      6.21 o 
   4   2   1     1944.39     1985.73     27.04 o 
   5   2   1        0.37        5.53      9.98 o 
   6   2   1      573.70      594.48     15.37 o 
   7   2   1      204.31      223.24     13.20 o 
   8   2   1       83.45       90.47     13.20 o 
   9   2   1      318.38      305.16     19.47 o 
  10   2   1      964.38     1076.52     35.83 o 
  11   2   1       30.24        4.73     25.38 o 
  12   2   1       36.31       23.87     55.27 o 
 -13   3   1      102.79      117.84     67.42 o 
 -12   3   1      784.01      756.62     56.35 o 
 -11   3   1      108.56       59.37     26.44 o 
 -10   3   1      558.99      624.22     25.74 o 
  -9   3   1      586.20      588.70     21.73 o 
  -8   3   1        3.46       -3.89     12.70 o 
  -7   3   1      413.04      411.76     14.30 o 
  -6   3   1      215.96      224.47     11.01 o 
  -5   3   1      323.81      289.55     19.91 o 
  -4   3   1     5300.50     5214.01     64.50 o 
  -3   3   1      392.71      364.64     10.97 o 
  -2   3   1     8445.13     8090.40    105.03 o 
  -1   3   1       43.12       25.42      4.68 o 
   0   3   1      527.86      603.71     29.83 o 
   1   3   1      260.52      363.56     50.82 o 
   2   3   1    11369.07    10798.05    129.67 o 
   3   3   1        0.17       -6.21      6.21 o 
   4   3   1     5391.63     5691.28     69.87 o 
   5   3   1     2011.67     2034.73     28.59 o 
   6   3   1     2822.05     2944.45     51.96 o 
   7   3   1       10.88       25.22     10.59 o 
   8   3   1       13.15       16.47     12.22 o 
   9   3   1      626.24      593.15     21.73 o 
  10   3   1      236.93      227.35     23.27 o 
  11   3   1       63.38       65.14     27.04 o 
  12   3   1      117.54       96.84     50.66 o 
 -13   4   1       53.52      -55.21     86.24 o 
 -12   4   1      108.83       85.79     31.99 o 
 -11   4   1      131.35      151.02     62.97 o 
 -10   4   1      122.50      142.70     19.61 o 
  -9   4   1        0.59      -15.88     15.88 o 
  -8   4   1       26.23       46.62     13.81 o 
  -7   4   1      125.72      125.74     17.68 o 
  -6   4   1      199.65      230.22     30.91 o 
  -5   4   1     1010.71     1057.99     47.51 o 
  -4   4   1     2780.70     3063.13     46.08 o 
  -3   4   1      692.51      658.99     31.99 o 
  -2   4   1   128117.39   118444.66   2618.85 o 
  -1   4   1       34.86       42.82     10.97 o 
   0   4   1      295.56      315.36     12.50 o 
   1   4   1      618.15      766.99     15.65 o 
   2   4   1    13627.63    12820.54    153.17 o 
   3   4   1       35.33       34.25     13.23 o 
   4   4   1       17.85       17.36     12.15 o 
   5   4   1      599.81      594.12     20.99 o 
   6   4   1      107.08      100.39     10.07 o 
   7   4   1      522.25      504.97     22.07 o 
   8   4   1      711.71      675.62     19.47 o 
   9   4   1      248.50      270.86     18.71 o 
  10   4   1       37.94       21.27     20.10 o 
  11   4   1       97.44      117.49     39.81 o 
  12   4   1       53.24       60.69     47.03 o 
 -12   5   1        5.07       13.03     40.26 o 
 -11   5   1       35.99       26.97     24.42 o 
 -10   5   1      679.45      678.94     35.36 o 
  -9   5   1      171.48      175.67     16.98 o 
  -8   5   1     1781.11     1822.85     31.35 o 
  -7   5   1      218.26      215.17     12.70 o 
  -6   5   1        4.06       -1.08     18.76 o 
  -5   5   1       75.70       83.29     11.07 o 
  -4   5   1      197.37      183.53     10.97 o 
  -3   5   1        4.87      -11.58     14.37 o 
  -2   5   1     7077.21     6762.16     85.98 o 
  -1   5   1      380.72      434.40     12.50 o 
   0   5   1        2.54        4.25     13.20 o 
   1   5   1      166.44      176.23      9.92 o 
   2   5   1     2488.05     2320.65     33.57 o 
   3   5   1      253.41      230.61     13.23 o 
   4   5   1      334.37      351.82     11.66 o 
   5   5   1      255.09      241.97     12.21 o 
   6   5   1      236.80      222.73     12.22 o 
   7   5   1      109.93      100.85     25.38 o 
   8   5   1     1924.07     1959.79     50.82 o 
   9   5   1        0.50        9.92     15.65 o 
  10   5   1       34.90       28.00     20.10 o 
  11   5   1       87.00       77.67     30.42 o 
  12   5   1        0.61      -25.33     48.14 o 
 -12   6   1        7.34        4.45     39.04 o 
 -11   6   1        0.11      -12.23     23.86 o 
 -10   6   1       80.49       93.02     20.69 o 
  -9   6   1      239.87      253.52     28.75 o 
  -8   6   1     1490.59     1574.58     41.98 o 
  -7   6   1       28.57       26.77     14.37 o 
  -6   6   1      411.94      431.34     14.78 o 
  -5   6   1       10.15        3.81     19.91 o 
  -4   6   1        3.92        5.50     13.23 o 
  -3   6   1     4017.80     4422.18     64.03 o 
  -2   6   1    13273.25    12848.16    159.13 o 
  -1   6   1      642.07      581.69     28.69 o 
   0   6   1      466.04      399.18     37.59 o 
   1   6   1       31.71        9.92      7.82 o 
   2   6   1      384.97      353.99     23.15 o 
   3   6   1      123.92      110.62      8.49 o 
   4   6   1       48.64       42.34      7.82 o 
   5   6   1        7.52       -3.31     10.97 o 
   6   6   1        0.03       12.37     13.23 o 
   7   6   1      749.37      765.22     23.21 o 
   8   6   1      824.34      841.02     21.73 o 
   9   6   1        0.71        9.81     15.37 o 
  10   6   1       73.84       53.04     21.86 o 
  11   6   1       14.19       40.62     31.14 o 
  12   6   1       34.54       60.56     48.36 o 
 -12   7   1       13.55       40.52     38.67 o 
 -11   7   1      381.33      381.58     65.19 o 
 -10   7   1        8.33       29.56     18.41 o 
  -9   7   1      247.06      272.72     16.98 o 
  -8   7   1      554.42      579.32     20.69 o 
  -7   7   1       55.87       80.79     14.78 o 
  -6   7   1       54.56       60.90     11.66 o 
  -5   7   1       77.10       63.14     10.97 o 
  -4   7   1     3438.24     3588.40     50.76 o 
  -3   7   1      864.36      823.61     18.76 o 
  -2   7   1     2123.59     1980.04     30.42 o 
  -1   7   1       69.91       51.82     14.31 o 
   0   7   1     3609.17     3237.95    172.36 o 
   1   7   1       24.89       -2.40     10.07 o 
   2   7   1     1684.74     1648.59     28.15 o 
   3   7   1       98.35       99.91      9.36 o 
   4   7   1        1.00       -3.31     18.82 o 
   5   7   1      169.96      170.86     23.21 o 
   6   7   1     1994.52     2079.39     32.67 o 
   7   7   1      373.60      378.75     16.98 o 
   8   7   1     5161.35     5564.63    166.89 o 
   9   7   1       35.20       56.12     28.75 o 
  10   7   1       25.17       46.43     30.91 o 
  11   7   1      193.45      220.23     50.82 o 
  12   7   1       82.81      108.92     47.15 o 
 -12   8   1       44.65       17.64     41.40 o 
 -11   8   1        0.07        8.42     27.04 o 
 -10   8   1        0.66       24.30     20.02 o 
  -9   8   1       32.66       39.81     15.37 o 
  -8   8   1      186.09      193.26     34.28 o 
  -7   8   1      675.94      691.79     22.07 o 
  -6   8   1      564.49      576.98     27.66 o 
  -5   8   1      950.36      947.18     22.62 o 
  -4   8   1     3897.65     3642.97     51.54 o 
  -3   8   1      454.85      427.67     14.03 o 
  -2   8   1     5835.23     6032.80     77.34 o 
  -1   8   1      104.30       95.55     15.52 o 
   0   8   1      134.66       93.45     17.68 o 
   1   8   1      503.83      507.27     17.18 o 
   2   8   1     1571.85     1487.56     26.54 o 
   3   8   1       25.32       20.69      8.49 o 
   4   8   1       32.22       20.99      9.36 o 
   5   8   1       29.01       14.16     11.66 o 
   6   8   1      220.38      195.38     18.82 o 
   7   8   1      210.14      217.15     33.20 o 
   8   8   1      443.07      435.57     22.13 o 
   9   8   1       33.46       31.27     17.54 o 
  10   8   1       76.72       97.21     22.62 o 
  11   8   1       61.33       27.80     41.98 o 
 -12   9   1       10.42       96.26     41.98 o 
 -11   9   1      658.41      706.80     46.43 o 
 -10   9   1        5.93       20.97     19.10 o 
  -9   9   1      237.55      273.00     40.83 o 
  -8   9   1      241.20      207.32     35.36 o 
  -7   9   1      688.50      718.82     26.52 o 
  -6   9   1        1.64       -5.89     14.78 o 
  -5   9   1      483.16      523.69     18.71 o 
  -4   9   1     1775.73     1626.63     45.28 o 
  -3   9   1        1.60       -9.98     12.15 o 
  -2   9   1     1633.68     1603.17     30.80 o 
  -1   9   1      909.30      836.74     21.86 o 
   0   9   1     1054.59      949.42     22.62 o 
   1   9   1      118.39      115.59     30.91 o 
   2   9   1      474.46      510.80     15.65 o 
   3   9   1      439.50      468.49     15.65 o 
   4   9   1      425.80      422.10     14.03 o 
   5   9   1       59.97       84.96     11.66 o 
   6   9   1     1830.74     1904.20     32.67 o 
   7   9   1     1109.15     1067.74     25.44 o 
   8   9   1      478.61      442.69     38.67 o 
   9   9   1      307.62      282.23     20.69 o 
  10   9   1       30.39       26.84     21.73 o 
  11   9   1       43.42       66.18     59.72 o 
 -12  10   1       61.79      163.05     41.41 o 
 -11  10   1       21.63       16.71     32.05 o 
 -10  10   1      188.47      156.19     23.31 o 
  -9  10   1        8.09       21.85     21.19 o 
  -8  10   1      858.77      797.02     24.20 o 
  -7  10   1        2.80       -0.02     15.88 o 
  -6  10   1      925.75      885.68     24.20 o 
  -5  10   1        6.42       13.11     16.60 o 
  -4  10   1     1882.45     1707.05     41.98 o 
  -3  10   1     4198.99     4283.38     96.10 o 
  -2  10   1       26.28       30.91     10.07 o 
  -1  10   1     1884.77     1958.49     54.12 o 
   0  10   1      521.03      527.49     24.30 o 
   1  10   1      164.83      146.61     16.36 o 
   2  10   1      231.77      229.37     19.91 o 
   3  10   1       56.50       61.65     17.68 o 
   4  10   1      754.33      768.40     35.36 o 
   5  10   1      216.95      178.97     14.03 o 
   6  10   1     2491.28     2471.74     38.99 o 
   7  10   1        3.71      -17.90     17.90 o 
   8  10   1       25.14       48.24     16.36 o 
   9  10   1       90.52      101.63     19.10 o 
  10  10   1      213.69      204.52     26.04 o 
  11  10   1       14.82       19.73     38.71 o 
 -12  11   1       23.56      116.67    176.81 o 
 -11  11   1       41.21      116.59     37.68 o 
 -10  11   1       10.99      -10.90     23.72 o 
  -9  11   1      299.93      304.08     33.14 o 
  -8  11   1      100.10       77.40     17.18 o 
  -7  11   1       50.37       25.08     26.52 o 
  -6  11   1      338.94      341.70     18.71 o 
  -5  11   1        2.47       -1.78     15.37 o 
  -4  11   1     1477.91     1484.22     28.89 o 
  -3  11   1        7.34        0.88     10.07 o 
  -2  11   1       72.33       30.97     12.50 o 
  -1  11   1      680.87      633.30     20.33 o 
   0  11   1     2697.54     2706.90    118.23 o 
   1  11   1      400.38      348.65     26.52 o 
   2  11   1        4.63      -12.50     12.50 o 
   3  11   1      291.40      247.71     14.03 o 
   4  11   1      624.87      679.79     20.33 o 
   5  11   1      638.46      624.56     22.07 o 
   6  11   1     1561.92     1631.46     33.57 o 
   7  11   1       51.33       40.84     16.36 o 
   8  11   1      827.23      818.45     25.74 o 
   9  11   1      219.60      174.64     22.62 o 
  10  11   1      300.46      286.43     75.11 o 
  11  11   1       14.41        6.96     44.50 o 
 -11  12   1        2.24       -8.74     41.98 o 
 -10  12   1     1122.08     1197.47     70.72 o 
  -9  12   1        8.03       25.38     23.21 o 
  -8  12   1        0.01        9.27     21.73 o 
  -7  12   1       53.63       53.77     16.36 o 
  -6  12   1      464.22      451.30     19.47 o 
  -5  12   1       56.98       48.14     13.20 o 
  -4  12   1      607.44      629.25     20.33 o 
  -3  12   1       37.12       32.05     12.50 o 
  -2  12   1     4177.10     4244.45     61.73 o 
  -1  12   1        1.07       -2.66     15.46 o 
   0  12   1     2588.16     2605.00     58.45 o 
   1  12   1      103.14       79.06     24.36 o 
   2  12   1        3.20      -11.07     13.23 o 
   3  12   1        1.02      -10.42     11.01 o 
   4  12   1     3261.29     3268.30     52.33 o 
   5  12   1      340.66      333.78     18.71 o 
   6  12   1       50.34       42.04     15.65 o 
   7  12   1      119.37       80.19     28.75 o 
   8  12   1       20.10       21.20     18.56 o 
   9  12   1      608.10      568.71     30.42 o 
  10  12   1       11.31       -9.29     35.83 o 
  11  12   1        4.06        9.10     41.98 o 
 -11  13   1       75.09      199.54     47.65 o 
 -10  13   1       10.25        6.62     26.54 o 
  -9  13   1      200.66      143.55     22.62 o 
  -8  13   1      312.41      318.23     28.75 o 
  -7  13   1      366.83      347.79     22.62 o 
  -6  13   1      193.14      186.46     22.07 o 
  -5  13   1      258.58      259.55     36.50 o 
  -4  13   1      151.63      112.15     15.65 o 
  -3  13   1      390.54      382.08     18.76 o 
  -2  13   1      250.96      297.15     39.75 o 
  -1  13   1      645.08      652.20     51.90 o 
   0  13   1     5586.75     5514.62     93.14 o 
   1  13   1       16.53      -10.95     19.10 o 
   2  13   1      583.64      601.19     19.47 o 
   3  13   1      276.85      285.65     16.98 o 
   4  13   1      526.44      507.69     20.33 o 
   5  13   1     1983.69     2056.37     39.04 o 
   6  13   1      427.07      419.45     22.13 o 
   7  13   1       25.75       -6.68     15.65 o 
   8  13   1        6.79       36.67     22.07 o 
   9  13   1        5.37       -0.34     26.53 o 
  10  13   1       60.40       23.87     42.80 o 
 -11  14   1      170.14      161.11     41.41 o 
 -10  14   1       72.02       53.43     31.99 o 
  -9  14   1      396.89      391.31     34.22 o 
  -8  14   1       16.96       37.02     28.69 o 
  -7  14   1       55.28       53.29     18.56 o 
  -6  14   1      248.03      221.85     20.10 o 
  -5  14   1      708.87      734.17     26.54 o 
  -4  14   1       49.95       56.59     26.52 o 
  -3  14   1       43.75       55.54     25.44 o 
  -2  14   1      864.51      903.91     43.06 o 
  -1  14   1     1614.39     1658.20     40.87 o 
   0  14   1      630.03      611.43     22.82 o 
   1  14   1     1125.52     1169.61     32.29 o 
   2  14   1       64.32       94.15     17.90 o 
   3  14   1       86.28      109.13     14.78 o 
   4  14   1      639.86      705.78     24.30 o 
   5  14   1        7.18       24.85     33.14 o 
   6  14   1       14.14        4.14     16.36 o 
   7  14   1      211.90      252.87     20.33 o 
   8  14   1      186.47      107.73     21.86 o 
   9  14   1      155.46      139.74     33.12 o 
  10  14   1        0.93        5.71     66.33 o 
 -11  15   1       96.50      164.40     42.80 o 
 -10  15   1       35.68       25.40     42.10 o 
  -9  15   1       60.94       67.42     28.15 o 
  -8  15   1        0.21       42.18     29.83 o 
  -7  15   1       55.55      113.79     21.86 o 
  -6  15   1      579.16      535.11     27.66 o 
  -5  15   1        1.44       -3.31     20.33 o 
  -4  15   1      475.22      487.33     21.86 o 
  -3  15   1      460.36      454.72     23.21 o 
  -2  15   1       54.16       29.78     24.30 o 
  -1  15   1      144.07      159.25     15.65 o 
   0  15   1       20.26       23.78     16.36 o 
   1  15   1        5.55        9.82     16.98 o 
   2  15   1      180.28      217.93     21.05 o 
   3  15   1      173.30      179.92     20.99 o 
   4  15   1     2131.69     2230.41     41.40 o 
   5  15   1      471.54      415.44     21.86 o 
   6  15   1        0.06      -21.86     21.86 o 
   7  15   1       39.78       62.44     21.05 o 
   8  15   1      128.77      157.03     26.54 o 
   9  15   1      266.19      259.96     35.83 o 
  10  15   1      430.80      521.52     50.95 o 
 -10  16   1      251.68      238.42     58.85 o 
  -9  16   1      233.24      220.54     34.29 o 
  -8  16   1      148.91      164.03     43.06 o 
  -7  16   1       16.08       38.00     25.38 o 
  -6  16   1       88.74       85.38     22.62 o 
  -5  16   1       77.71       47.03     17.90 o 
  -4  16   1       23.69       33.81     19.47 o 
  -3  16   1      155.91      182.72     19.47 o 
  -2  16   1       66.60       41.98     18.71 o 
  -1  16   1        1.92       21.51     21.05 o 
   0  16   1     1689.82     1816.50     39.64 o 
   1  16   1      136.31      146.71     17.90 o 
   2  16   1       40.35       56.35     17.18 o 
   3  16   1      102.69      147.31     30.97 o 
   4  16   1       59.28       58.98     18.56 o 
   5  16   1        7.29        4.49     17.90 o 
   6  16   1      231.32      195.44     21.05 o 
   7  16   1      884.56      951.41     37.41 o 
   8  16   1       79.02       50.93     47.51 o 
   9  16   1       60.37       68.56     50.88 o 
  10  16   1      111.52      170.02     96.10 o 
 -10  17   1      114.92      159.85     65.19 o 
  -9  17   1       99.92      107.64     60.80 o 
  -8  17   1       10.45       46.52     33.34 o 
  -7  17   1       62.99       65.71     25.50 o 
  -6  17   1       22.32       50.82     23.47 o 
  -5  17   1      386.31      379.23     46.43 o 
  -4  17   1      160.40      145.68     24.30 o 
  -3  17   1        6.79        0.80     22.13 o 
  -2  17   1      335.28      309.32     21.05 o 
  -1  17   1      426.08      457.03     25.74 o 
   0  17   1     2941.37     3129.18    118.23 o 
   1  17   1       18.07       36.40     26.52 o 
   2  17   1      538.26      580.71     25.74 o 
   3  17   1      867.59      901.18     48.59 o 
   4  17   1      102.54       98.25     19.47 o 
   5  17   1        1.76       -6.80     20.02 o 
   6  17   1      312.07      316.55     25.50 o 
   7  17   1        3.34       17.68     29.42 o 
   8  17   1      271.14      247.26     37.11 o 
   9  17   1       53.44      163.23     59.66 o 
 -10  18   1        0.59        0.00     57.49 o 
  -9  18   1       62.70       48.30     46.83 o 
  -8  18   1      209.03      201.04     37.68 o 
  -7  18   1       21.10      -19.19     33.57 o 
  -6  18   1       20.93       25.41     27.98 o 
  -5  18   1      234.08      249.06     40.83 o 
  -4  18   1      344.41      342.21     24.20 o 
  -3  18   1       38.94      -12.60     20.10 o 
  -2  18   1       26.13       36.56     22.31 o 
  -1  18   1      287.66      289.31     21.86 o 
   0  18   1       13.33       -3.08     19.47 o 
   1  18   1      305.10      301.76     23.47 o 
   2  18   1       75.21       40.21     19.85 o 
   3  18   1        2.03        8.28     18.56 o 
   4  18   1       29.21       44.81     37.59 o 
   5  18   1      147.93      160.12     21.05 o 
   6  18   1       67.52       80.35     27.31 o 
   7  18   1      142.59      102.88     27.60 o 
   8  18   1       25.86      -13.23     59.66 o 
   9  18   1        0.15       20.91     46.56 o 
  -9  19   1      318.48      374.83    131.52 o 
  -8  19   1        6.21       38.31     33.34 o 
  -7  19   1       56.16       83.46     36.12 o 
  -6  19   1      268.44      262.92     32.67 o 
  -5  19   1        2.56       18.93     27.66 o 
  -4  19   1      121.18       91.47     22.62 o 
  -3  19   1      154.10      149.92     21.86 o 
  -2  19   1       59.22       61.70     19.47 o 
  -1  19   1      365.45      344.11     40.89 o 
   0  19   1      172.92      173.36     22.62 o 
   1  19   1       46.54       43.24     21.05 o 
   2  19   1      167.16      161.56     21.86 o 
   3  19   1      147.54      144.56     34.28 o 
   4  19   1      250.30      292.00     25.00 o 
   5  19   1        1.92        2.83     27.60 o 
   6  19   1        0.44       -4.39     21.86 o 
   7  19   1      184.40      279.51     37.11 o 
   8  19   1        6.67      -32.74     56.78 o 
   9  19   1       30.39      -30.91     77.34 o 
  -9  20   1       26.97       -8.81     44.01 o 
  -8  20   1       78.45       55.64     42.42 o 
  -7  20   1        7.57        5.98     28.59 o 
  -6  20   1       76.14       77.43     36.50 o 
  -5  20   1      114.22      133.56     96.10 o 
  -4  20   1        2.95       13.46     28.13 o 
  -3  20   1        0.11        9.92     27.60 o 
  -2  20   1       66.25       33.14     23.47 o 
  -1  20   1        5.58        9.43     41.98 o 
   0  20   1       55.56       27.60     20.33 o 
   1  20   1        9.45       40.55     22.07 o 
   2  20   1       75.74       56.27     48.65 o 
   3  20   1       27.83      122.76     25.74 o 
   4  20   1      404.83      434.99     37.59 o 
   5  20   1       36.61       28.46     34.29 o 
   6  20   1      170.39      193.88     35.01 o 
   7  20   1      574.09      554.05     50.95 o 
   8  20   1      333.65      340.71     52.94 o 
  -8  21   1      126.38       48.59     50.66 o 
  -7  21   1       17.25       45.46     40.87 o 
  -6  21   1       12.38       28.75     38.20 o 
  -5  21   1       48.05       10.53     37.41 o 
  -4  21   1     1429.22     1577.17     80.65 o 
  -3  21   1      437.53      419.91     37.59 o 
  -2  21   1     1811.53     1921.11     53.14 o 
  -1  21   1       49.04       58.65     32.05 o 
   0  21   1      131.80      148.30     22.62 o 
   1  21   1       58.16       71.60     25.32 o 
   2  21   1       38.24       44.03     29.83 o 
   3  21   1      105.20      106.58     39.75 o 
   4  21   1       80.26       22.20     31.35 o 
   5  21   1        2.73       -3.70     30.91 o 
   6  21   1       99.31      103.15     31.77 o 
   7  21   1        4.69      -32.80     50.84 o 
   8  21   1      209.63      276.28     72.89 o 
  -8  22   1       58.11       61.05    106.08 o 
  -7  22   1       22.23       42.80     49.23 o 
  -6  22   1       28.16       19.91     32.83 o 
  -5  22   1        0.00      -25.29     37.53 o 
  -4  22   1        0.19      -35.53     35.53 o 
  -3  22   1      103.90       90.18     47.51 o 
  -2  22   1       55.12       26.97     32.29 o 
  -1  22   1        3.25      -17.66     55.21 o 
   0  22   1      149.21      161.95     66.33 o 
   1  22   1      152.14      155.80     33.41 o 
   2  22   1       66.01       98.79     32.29 o 
   3  22   1      573.07      661.32     41.95 o 
   4  22   1      111.68       69.11     35.01 o 
   5  22   1      188.76      166.06     38.20 o 
   6  22   1       49.25      173.67     51.46 o 
   7  22   1       26.11       75.04     49.67 o 
  -7  23   1      392.74      389.21     42.10 o 
  -6  23   1        0.37      -56.35     56.35 o 
  -5  23   1       35.45       26.21     55.21 o 
  -4  23   1       42.31      132.37     33.93 o 
  -3  23   1      115.03       93.44     76.26 o 
  -2  23   1      268.35      244.63     35.92 o 
  -1  23   1        0.47        0.72     31.04 o 
   0  23   1      143.15      104.33     33.12 o 
   1  23   1       19.89      -31.16     35.53 o 
   2  23   1      281.63      358.77    103.86 o 
   3  23   1       23.74       29.34     38.71 o 
   4  23   1       76.90       63.22     36.74 o 
   5  23   1      163.02      201.65     47.50 o 
   6  23   1        2.98      -29.42     76.20 o 
  -6  24   1       41.25       -3.61     39.82 o 
  -5  24   1       31.92       49.96     42.04 o 
  -4  24   1       92.13       38.31     40.86 o 
  -3  24   1        0.00       18.30     42.10 o 
  -2  24   1      271.63      300.19     47.65 o 
  -1  24   1        0.85      -27.31     27.31 o 
   0  24   1      246.66      357.18     76.20 o 
   1  24   1      100.67       96.35     40.36 o 
   2  24   1       15.42      -14.41     38.73 o 
   3  24   1       13.65       20.29     43.74 o 
   4  24   1      244.37      206.10     40.05 o 
   5  24   1       57.22       59.88     44.50 o 
   6  24   1      146.27      111.15     61.40 o 
  -5  25   1        5.49       53.34     50.76 o 
  -4  25   1      159.48      240.13     57.43 o 
  -3  25   1      239.30      220.49     55.27 o 
  -2  25   1       45.39       78.42     48.48 o 
  -1  25   1       68.46       27.67     35.36 o 
   0  25   1      121.91       97.43     46.08 o 
   1  25   1        8.12      -17.68     46.86 o 
   2  25   1      112.72      129.60     42.80 o 
   3  25   1       36.93       21.60     43.00 o 
   4  25   1       19.76      -51.99     53.04 o 
   5  25   1       48.06      -43.67     65.26 o 
  -4  26   1       90.33       72.18     60.80 o 
  -3  26   1      243.06      257.22     54.42 o 
  -2  26   1       24.13       59.59     51.51 o 
  -1  26   1       18.17       26.42     49.71 o 
   0  26   1      196.60      174.17     42.10 o 
   1  26   1        8.88       39.47     49.23 o 
   2  26   1        2.47        6.68     50.76 o 
   3  26   1       45.43       99.39     44.50 o 
   4  26   1       39.98       22.13     64.55 o 
  -3  27   1       24.99      -75.17     75.17 o 
  -2  27   1       95.95       19.11     39.82 o 
  -1  27   1      105.69      124.27     65.19 o 
   0  27   1      316.11      378.76     54.09 o 
   1  27   1       17.96       64.30     53.90 o 
   2  27   1        5.51        9.57     55.44 o 
 -12   0   2      426.94      413.27     46.43 o 
 -10   0   2     1004.73     1051.83     41.98 o 
  -8   0   2      805.27      797.80     33.20 o 
  -6   0   2    11442.10    11256.91    198.94 o 
  -4   0   2    12723.58    12452.47    216.62 o 
  -2   0   2      377.43      399.92     17.68 o 
   0   0   2    11077.20    10251.51    152.51 o 
   2   0   2      738.42      804.42     17.68 o 
   4   0   2       61.59       68.56      8.78 o 
   6   0   2     1117.30     1140.23     30.91 o 
   8   0   2       43.52       28.75     17.68 o 
  10   0   2       34.67       46.43     30.91 o 
  12   0   2       39.13       59.66     79.50 o 
 -13   1   2      114.22      135.38     46.08 o 
 -12   1   2        7.59       30.74     60.80 o 
 -11   1   2       25.78       10.74     25.74 o 
 -10   1   2      188.03      201.28     22.62 o 
  -9   1   2      157.33      166.15     17.18 o 
  -8   1   2       19.36       36.38     13.20 o 
  -7   1   2     1424.31     1416.60     28.15 o 
  -6   1   2       34.09       25.28      8.49 o 
  -5   1   2      173.71      146.89     30.91 o 
  -4   1   2      690.89      720.70     35.36 o 
  -3   1   2       23.88       -2.41      7.76 o 
  -2   1   2     5349.38     5663.18     71.86 o 
  -1   1   2       54.49       65.56      3.69 o 
   0   1   2    35713.30    32392.65    623.16 o 
   1   1   2       14.19       19.58      4.22 o 
   2   1   2      507.65      536.31     14.31 o 
   3   1   2     1322.07     1370.95     17.90 o 
   4   1   2     2075.89     2195.62     27.98 o 
   5   1   2     1309.21     1306.17     20.33 o 
   6   1   2     1265.92     1285.16     23.47 o 
   7   1   2       15.63       28.65     12.15 o 
   8   1   2       51.90       13.61     13.20 o 
   9   1   2        4.10        6.62     15.65 o 
  10   1   2       56.75       64.83     22.62 o 
  11   1   2        0.40        2.88     39.82 o 
  12   1   2        4.12        6.05     54.09 o 
 -13   2   2        0.91      -21.06     33.57 o 
 -12   2   2        0.96      -21.24     31.14 o 
 -11   2   2      694.68      683.22     49.73 o 
 -10   2   2      218.06      174.38     22.62 o 
  -9   2   2      710.75      703.89     25.00 o 
  -8   2   2       15.14       16.06     10.59 o 
  -7   2   2      348.25      347.18     21.05 o 
  -6   2   2       62.59       62.97     15.46 o 
  -5   2   2       27.15       23.59      5.68 o 
  -4   2   2     5156.34     5024.82     61.99 o 
  -3   2   2      450.52      416.18     11.66 o 
  -2   2   2     1037.70     1120.60     20.33 o 
  -1   2   2       10.49       12.90      6.88 o 
   0   2   2     1540.47     1560.49     22.38 o 
   1   2   2        5.80        6.59      3.69 o 
   2   2   2      696.25      673.80     10.07 o 
   3   2   2      152.55      157.67     11.01 o 
   4   2   2      472.55      443.17     10.97 o 
   5   2   2      539.91      586.08     22.13 o 
   6   2   2      554.14      615.31     24.30 o 
   7   2   2      447.84      474.13     19.91 o 
   8   2   2      135.18      123.77     13.20 o 
   9   2   2       67.47       67.43     15.65 o 
  10   2   2        2.93       -1.59     19.47 o 
  11   2   2        2.67        2.46     41.98 o 
  12   2   2       57.82       59.66     51.54 o 
 -13   3   2      814.78      765.42     59.66 o 
 -12   3   2      127.11      111.14     65.19 o 
 -11   3   2      219.04      228.76     29.68 o 
 -10   3   2      167.16      185.42     18.56 o 
  -9   3   2      112.15      109.85     14.78 o 
  -8   3   2       11.62       20.78     11.01 o 
  -7   3   2        0.15       -5.27     12.15 o 
  -6   3   2       63.10       79.73     23.21 o 
  -5   3   2      698.91      685.30     19.91 o 
  -4   3   2        1.58        1.14      9.92 o 
  -3   3   2     2121.15     2091.68     31.21 o 
  -2   3   2    11192.51    10354.92    125.78 o 
  -1   3   2       15.74       17.44      9.36 o 
   0   3   2    12627.79    12647.73    162.30 o 
   1   3   2       56.75       60.98      6.21 o 
   2   3   2     3826.93     3763.27     50.46 o 
   3   3   2      803.72      858.85     14.78 o 
   4   3   2     2950.60     3119.16     39.85 o 
   5   3   2       23.72       28.75      7.82 o 
   6   3   2     3620.87     3773.54    110.48 o 
   7   3   2        7.60       19.91     10.97 o 
   8   3   2       12.74       15.52     12.50 o 
   9   3   2      305.41      301.61     18.71 o 
  10   3   2       98.99       68.97     22.62 o 
  11   3   2      200.85      248.78     46.08 o 
 -13   4   2      163.00      160.58     53.89 o 
 -12   4   2      206.92      195.25     35.14 o 
 -11   4   2       56.09       62.71     23.27 o 
 -10   4   2      143.61      183.54     20.10 o 
  -9   4   2      189.50      173.82     14.78 o 
  -8   4   2      152.93      158.04     13.08 o 
  -7   4   2      959.33     1010.31     21.19 o 
  -6   4   2       64.19       63.49     10.59 o 
  -5   4   2        4.76       20.20     10.07 o 
  -4   4   2    17616.19    17776.33    209.37 o 
  -3   4   2     2354.77     2241.84     44.20 o 
  -2   4   2     7040.72     6877.88     87.48 o 
  -1   4   2      110.70      118.98      9.36 o 
   0   4   2      702.27      754.19     22.13 o 
   1   4   2       77.74       68.57      7.82 o 
   2   4   2      864.06      857.42     14.03 o 
   3   4   2       39.47       33.20      6.21 o 
   4   4   2      224.45      216.53      8.49 o 
   5   4   2      263.20      255.37     11.66 o 
   6   4   2       67.87       48.59     10.07 o 
   7   4   2       57.06       53.32     19.85 o 
   8   4   2       54.36       57.07     16.54 o 
   9   4   2      221.51      220.32     17.18 o 
  10   4   2        0.01       -6.30     21.73 o 
  11   4   2       47.09       55.68     47.51 o 
 -13   5   2      636.06      712.94     90.63 o 
 -12   5   2        4.53       24.75     38.25 o 
 -11   5   2      557.21      513.95     53.04 o 
 -10   5   2      303.58      321.07     37.59 o 
  -9   5   2      287.75      271.86     17.99 o 
  -8   5   2        0.06        8.49     13.08 o 
  -7   5   2       13.39       15.98      9.01 o 
  -6   5   2       58.27       33.79      8.49 o 
  -5   5   2      186.87      185.57     19.85 o 
  -4   5   2     1679.57     1661.46     54.19 o 
  -3   5   2      107.06       96.47      8.84 o 
  -2   5   2    23352.70    22141.37    260.16 o 
  -1   5   2      659.22      652.99     14.03 o 
   0   5   2       36.27       -1.14      9.92 o 
   1   5   2      989.52      963.07     25.44 o 
   2   5   2     3001.74     3102.68     42.18 o 
   3   5   2     1002.10     1044.22     17.90 o 
   4   5   2        7.67        5.31      9.92 o 
   5   5   2      583.13      625.42     34.22 o 
   6   5   2      491.42      472.93     14.78 o 
   7   5   2      565.35      550.18     16.98 o 
   8   5   2       29.78       36.12     13.20 o 
   9   5   2        0.75      -13.54     34.28 o 
  10   5   2       13.39       21.28     22.31 o 
  11   5   2        1.54       57.81     37.41 o 
 -13   6   2      241.91      196.65     68.56 o 
 -12   6   2        0.00      -38.25     38.25 o 
 -11   6   2        3.69       -7.05     26.04 o 
 -10   6   2      125.57      113.38     20.69 o 
  -9   6   2       39.31       39.50     22.13 o 
  -8   6   2      519.96      555.34     19.61 o 
  -7   6   2      110.61       95.39     24.30 o 
  -6   6   2       59.47       63.64     13.20 o 
  -5   6   2     2818.62     2784.74     67.36 o 
  -4   6   2      905.14      972.04     53.04 o 
  -3   6   2     2191.49     2191.11     32.83 o 
  -2   6   2       11.33       -6.62     17.68 o 
  -1   6   2      335.99      271.50     11.66 o 
   0   6   2     1726.93     1581.15     28.15 o 
   1   6   2       17.00       -1.35     11.01 o 
   2   6   2      194.99      158.05      7.82 o 
   3   6   2      247.78      254.63     11.07 o 
   4   6   2      780.98      762.34     16.60 o 
   5   6   2        1.07        6.62      9.36 o 
   6   6   2       80.47       75.81     10.07 o 
   7   6   2      525.74      501.06     26.52 o 
   8   6   2     1534.30     1660.89     51.96 o 
   9   6   2       20.83       32.00     24.36 o 
  10   6   2       11.73       33.25     22.31 o 
  11   6   2       16.07       14.98     36.48 o 
 -12   7   2       19.20      -14.17     37.12 o 
 -11   7   2      198.83      223.06     26.53 o 
 -10   7   2      103.59       79.92     25.38 o 
  -9   7   2       42.64       37.29     17.68 o 
  -8   7   2      206.64      256.66     17.68 o 
  -7   7   2       29.24       55.32     15.46 o 
  -6   7   2     1576.39     1612.14     39.81 o 
  -5   7   2      774.61      804.42     20.33 o 
  -4   7   2     6439.49     6392.88     85.17 o 
  -3   7   2      210.28      193.94     23.21 o 
  -2   7   2       46.53       26.70     10.07 o 
  -1   7   2      821.72      780.29     15.65 o 
   0   7   2     2518.19     2551.16     50.32 o 
   1   7   2      302.05      272.19     43.06 o 
   2   7   2      858.29      947.21     17.90 o 
   3   7   2        6.63        5.13      9.01 o 
   4   7   2      535.47      528.92     13.20 o 
   5   7   2        6.89       -0.64     10.07 o 
   6   7   2      464.01      494.05     17.68 o 
   7   7   2      850.51      829.93     20.69 o 
   8   7   2      310.62      300.12     20.99 o 
   9   7   2       39.86       44.14     16.98 o 
  10   7   2       24.02       20.46     28.75 o 
  11   7   2      144.19      174.30     52.98 o 
 -12   8   2       28.72       79.66     35.48 o 
 -11   8   2       71.48       77.83     27.60 o 
 -10   8   2        2.05        9.73     35.36 o 
  -9   8   2       77.41       94.51     16.60 o 
  -8   8   2      103.49       88.41     16.36 o 
  -7   8   2       65.65       50.20     17.68 o 
  -6   8   2       11.35       22.51     13.20 o 
  -5   8   2      394.45      425.94     26.52 o 
  -4   8   2    20071.42    20346.06    239.83 o 
  -3   8   2      198.17      188.23     10.97 o 
  -2   8   2    12314.81    12629.80    153.11 o 
  -1   8   2       59.03       16.54      9.36 o 
   0   8   2       85.78       70.27     11.01 o 
   1   8   2     1162.88     1173.06     27.60 o 
   2   8   2     4153.09     4274.35     82.87 o 
   3   8   2      117.04      122.93     10.07 o 
   4   8   2       19.84       27.60      9.36 o 
   5   8   2       16.29       46.86     10.97 o 
   6   8   2      233.03      245.17     25.44 o 
   7   8   2     2382.08     2472.22     42.10 o 
   8   8   2        0.28       -8.57     15.46 o 
   9   8   2       63.26       61.57     18.82 o 
  10   8   2       30.69       20.99     23.47 o 
  11   8   2       41.43       53.47     41.40 o 
 -12   9   2       41.25       38.35     34.33 o 
 -11   9   2       47.33       49.18     27.98 o 
 -10   9   2       38.38       55.33     21.63 o 
  -9   9   2      342.45      345.70     21.73 o 
  -8   9   2        4.20        3.31     18.71 o 
  -7   9   2      193.82      204.28     16.98 o 
  -6   9   2      473.28      484.99     19.47 o 
  -5   9   2       90.36       76.32     15.46 o 
  -4   9   2    10061.42     9933.52    128.01 o 
  -3   9   2       55.61       41.33      9.36 o 
  -2   9   2      564.81      674.56     19.91 o 
  -1   9   2       74.19       81.03     14.37 o 
   0   9   2        0.89       -9.14     14.78 o 
   1   9   2       90.01      118.41     23.15 o 
   2   9   2      248.64      252.01     18.76 o 
   3   9   2        3.47       -5.02     26.52 o 
   4   9   2      641.01      605.29     23.21 o 
   5   9   2       99.43       89.67     12.50 o 
   6   9   2       16.31       48.91     19.91 o 
   7   9   2       29.67       28.75     14.03 o 
   8   9   2       14.74       20.69     14.78 o 
   9   9   2       27.58       28.18     17.90 o 
  10   9   2       54.48       39.78     27.00 o 
  11   9   2        8.06      -19.79     38.99 o 
 -12  10   2       35.93       64.07     39.75 o 
 -11  10   2       95.34       75.75     34.22 o 
 -10  10   2      116.61      113.90     22.04 o 
  -9  10   2       26.96       20.63     16.36 o 
  -8  10   2        0.47        2.23     18.71 o 
  -7  10   2      101.16      121.75     16.98 o 
  -6  10   2       54.49       72.23     15.65 o 
  -5  10   2      493.98      485.29     18.71 o 
  -4  10   2     1209.24     1234.59     26.54 o 
  -3  10   2       32.56       24.36     12.50 o 
  -2  10   2      146.26      148.93     14.37 o 
  -1  10   2     1807.03     1801.88     33.34 o 
   0  10   2       88.14       91.57     18.56 o 
   1  10   2      264.69      229.61     17.18 o 
   2  10   2      671.81      661.99     28.69 o 
   3  10   2       91.76       89.56     12.15 o 
   4  10   2      378.12      362.47     15.65 o 
   5  10   2      170.44      158.24     14.03 o 
   6  10   2     3912.82     3997.75     56.00 o 
   7  10   2       71.26       81.87     15.65 o 
   8  10   2      119.10      127.99     16.36 o 
   9  10   2       30.40       40.92     19.10 o 
  10  10   2       74.12       67.54     32.38 o 
  11  10   2       59.97      124.39     52.82 o 
 -12  11   2       52.08      -10.66     41.95 o 
 -11  11   2       43.44       39.47     29.70 o 
 -10  11   2       99.21       92.66     23.31 o 
  -9  11   2        0.40      -22.82     22.82 o 
  -8  11   2      618.73      585.18     25.74 o 
  -7  11   2      161.68      142.68     17.18 o 
  -6  11   2      459.22      459.65     20.33 o 
  -5  11   2      738.07      711.74     53.04 o 
  -4  11   2       62.62       76.50     13.20 o 
  -3  11   2       55.73       56.37     10.97 o 
  -2  11   2       39.74       33.14     12.50 o 
  -1  11   2        3.49       -3.31     10.97 o 
   0  11   2        2.88      -11.36     11.36 o 
   1  11   2       52.19       63.96     13.81 o 
   2  11   2      523.46      479.38     36.44 o 
   3  11   2       24.54       46.91     11.66 o 
   4  11   2        5.85       15.02     15.46 o 
   5  11   2      283.01      274.48     16.36 o 
   6  11   2     2655.19     2645.46     42.10 o 
   7  11   2      236.48      245.33     36.50 o 
   8  11   2      465.34      414.03     22.62 o 
   9  11   2       49.60      117.68     27.60 o 
  10  11   2       89.89      110.33     39.64 o 
  11  11   2       24.61       75.17     61.82 o 
 -12  12   2        0.45      -15.52     77.34 o 
 -11  12   2      131.44      100.78     34.29 o 
 -10  12   2       28.17       43.06     43.12 o 
  -9  12   2       22.39        8.34     30.91 o 
  -8  12   2      104.04       68.42     21.05 o 
  -7  12   2        6.57        8.22     17.90 o 
  -6  12   2     1808.89     1780.53     82.87 o 
  -5  12   2        3.88        3.57     15.37 o 
  -4  12   2      114.83      111.17     15.88 o 
  -3  12   2        1.47      -10.42     19.91 o 
  -2  12   2     2388.28     2427.14     39.82 o 
  -1  12   2      295.79      248.56     23.15 o 
   0  12   2      253.94      249.72     20.99 o 
   1  12   2       11.68      -16.59     33.14 o 
   2  12   2      159.96      143.61     13.20 o 
   3  12   2     1018.50     1003.13     40.83 o 
   4  12   2      314.94      350.53     17.18 o 
   5  12   2     5695.06     5761.15     79.65 o 
   6  12   2      124.79      107.96     16.36 o 
   7  12   2      540.95      516.51     34.28 o 
   8  12   2       65.52       39.75     18.71 o 
   9  12   2       77.86       97.21     28.45 o 
  10  12   2      102.06       41.98     41.98 o 
 -11  13   2       75.29      -10.91     35.14 o 
 -10  13   2       60.43       70.40     27.60 o 
  -9  13   2       25.76       38.96     22.31 o 
  -8  13   2       11.97       34.22     27.60 o 
  -7  13   2      397.69      336.99     23.47 o 
  -6  13   2     2048.25     2051.61     69.64 o 
  -5  13   2      311.55      308.75     18.56 o 
  -4  13   2     1166.10     1146.97     30.80 o 
  -3  13   2      134.54      139.75     36.44 o 
  -2  13   2     1356.54     1428.08     30.42 o 
  -1  13   2      480.75      480.72     30.97 o 
   0  13   2        1.68       -9.73     14.70 o 
   1  13   2       50.59       59.66     15.65 o 
   2  13   2       25.76       48.29     11.66 o 
   3  13   2      165.80      143.71     15.65 o 
   4  13   2     2089.72     2113.70     37.51 o 
   5  13   2      412.51      363.30     19.47 o 
   6  13   2      332.71      340.89     18.56 o 
   7  13   2        8.44       15.36     17.90 o 
   8  13   2        4.68       25.30     19.47 o 
   9  13   2        6.85        5.81     27.98 o 
  10  13   2       53.09       70.09     50.66 o 
 -11  14   2        4.36        9.77     32.38 o 
 -10  14   2       17.50      -25.99     38.99 o 
  -9  14   2        3.14       11.36     22.07 o 
  -8  14   2       19.66       -6.52     28.69 o 
  -7  14   2        0.06      -17.34     24.86 o 
  -6  14   2      548.76      510.22     26.52 o 
  -5  14   2      281.80      281.10     19.47 o 
  -4  14   2       40.46       49.59     17.90 o 
  -3  14   2       10.28        1.44     16.36 o 
  -2  14   2      169.20      201.33     22.07 o 
  -1  14   2      431.11      445.86     22.62 o 
   0  14   2       33.16       34.06     16.36 o 
   1  14   2       51.37       38.67     14.03 o 
   2  14   2      129.18       89.38     14.78 o 
   3  14   2       49.03       49.91     14.78 o 
   4  14   2     2661.77     2743.92     47.65 o 
   5  14   2       56.70       47.98     16.36 o 
   6  14   2      913.52      887.32     28.15 o 
   7  14   2       32.72       14.51     17.90 o 
   8  14   2      168.30      152.33     22.62 o 
   9  14   2       39.20       35.53     40.89 o 
  10  14   2       22.37       13.89     44.50 o 
 -11  15   2      312.17      412.79     53.90 o 
 -10  15   2       50.80       79.95     39.85 o 
  -9  15   2        7.42       -9.04     25.74 o 
  -8  15   2      138.24      104.52     25.00 o 
  -7  15   2       12.61       22.07     44.20 o 
  -6  15   2      114.46      157.22     21.86 o 
  -5  15   2        3.11       -3.21     27.66 o 
  -4  15   2      277.52      227.68     45.28 o 
  -3  15   2        3.70       23.15     15.65 o 
  -2  15   2      521.26      470.96     20.33 o 
  -1  15   2      639.30      647.91     23.27 o 
   0  15   2       21.71        6.62     29.83 o 
   1  15   2      120.92      132.49     16.36 o 
   2  15   2       11.85       44.59     16.98 o 
   3  15   2        0.10        5.03     19.47 o 
   4  15   2      254.86      246.28     17.18 o 
   5  15   2      479.27      502.74     61.88 o 
   6  15   2        9.31       34.04     17.90 o 
   7  15   2       35.20       54.49     39.81 o 
   8  15   2        0.75       -2.81     77.40 o 
   9  15   2        6.31       57.49     48.59 o 
  10  15   2      329.33      284.95     53.90 o 
 -11  16   2        7.41      -77.34    117.15 o 
 -10  16   2       24.56       -8.84     49.71 o 
  -9  16   2       35.94       35.17     31.35 o 
  -8  16   2      143.75      157.98     27.60 o 
  -7  16   2        6.67        4.70     18.56 o 
  -6  16   2       78.66       78.12     21.05 o 
  -5  16   2       52.74       39.94     18.56 o 
  -4  16   2       86.87      100.20     18.71 o 
  -3  16   2      143.84      143.67     16.98 o 
  -2  16   2      537.85      521.48     23.21 o 
  -1  16   2        4.62        0.00     18.71 o 
   0  16   2      205.41      191.81     24.30 o 
   1  16   2      203.07      216.26     30.91 o 
   2  16   2     1157.42     1245.31     31.21 o 
   3  16   2     2272.44     2308.63     48.48 o 
   4  16   2      435.99      432.73     22.62 o 
   5  16   2      672.72      621.32     39.75 o 
   6  16   2     1151.43     1178.69     47.51 o 
   7  16   2      145.69      118.74     24.86 o 
   8  16   2      299.41      218.81     39.28 o 
   9  16   2       29.97       92.85     55.21 o 
 -10  17   2      123.45      157.51     53.04 o 
  -9  17   2       64.90       49.70     32.39 o 
  -8  17   2      113.62       70.44     30.42 o 
  -7  17   2      124.56      116.05     53.04 o 
  -6  17   2       15.34       -7.17     51.96 o 
  -5  17   2       97.72       30.27     21.05 o 
  -4  17   2     1536.31     1541.91     36.72 o 
  -3  17   2       33.02       36.50     45.28 o 
  -2  17   2      510.53      483.64     43.12 o 
  -1  17   2        1.82       14.42     17.90 o 
   0  17   2      195.25      225.42     21.86 o 
   1  17   2      338.95      347.64     22.62 o 
   2  17   2      432.19      501.91     60.74 o 
   3  17   2     1142.70     1108.02     30.91 o 
   4  17   2      290.97      304.17     25.44 o 
   5  17   2       88.15       81.79     21.86 o 
   6  17   2      832.94      887.04     36.48 o 
   7  17   2       37.92       68.50     37.59 o 
   8  17   2        4.79       11.49     35.01 o 
   9  17   2       11.15      134.65     75.11 o 
 -10  18   2       57.90       54.82     52.19 o 
  -9  18   2       45.88      107.71     47.65 o 
  -8  18   2      242.79      281.79     49.73 o 
  -7  18   2      218.75      148.54     34.94 o 
  -6  18   2       29.95        5.91     28.59 o 
  -5  18   2       13.26       -9.58     24.86 o 
  -4  18   2       36.00       27.92     19.47 o 
  -3  18   2        6.97        0.48     21.73 o 
  -2  18   2      481.78      416.93     25.50 o 
  -1  18   2        0.06       30.91     18.71 o 
   0  18   2        5.83       16.27     34.22 o 
   1  18   2      268.61      263.93     28.75 o 
   2  18   2      407.43      431.06     25.00 o 
   3  18   2      171.99      157.86     22.62 o 
   4  18   2        1.71       13.01     23.31 o 
   5  18   2      181.43      220.45     44.20 o 
   6  18   2      158.59      177.89     25.74 o 
   7  18   2        5.21        7.54     39.64 o 
   8  18   2       59.30       96.80     53.14 o 
  -9  19   2      190.87      350.17     76.26 o 
  -8  19   2      128.60       57.18     39.85 o 
  -7  19   2        0.08       16.64     51.96 o 
  -6  19   2       62.41       71.28     40.89 o 
  -5  19   2       95.26      126.93     30.20 o 
  -4  19   2       65.71       77.34     23.47 o 
  -3  19   2       24.21       -0.95     21.63 o 
  -2  19   2       98.41       99.87     32.05 o 
  -1  19   2        7.91        7.13     20.10 o 
   0  19   2        0.56       -9.32     21.05 o 
   1  19   2       67.48       72.95     20.33 o 
   2  19   2      191.83      197.84     21.86 o 
   3  19   2      459.08      494.70     27.31 o 
   4  19   2       42.91       64.53     24.20 o 
   5  19   2       93.95       59.76     26.44 o 
   6  19   2       38.42       73.81     27.98 o 
   7  19   2      204.13      269.77     40.43 o 
   8  19   2        2.08       43.83     43.34 o 
  -9  20   2        1.59       42.70     53.04 o 
  -8  20   2      106.71      104.91     41.98 o 
  -7  20   2        6.47       20.48     39.85 o 
  -6  20   2        9.79      -34.88     39.75 o 
  -5  20   2        7.59      -11.45     38.67 o 
  -4  20   2      521.89      520.58     34.48 o 
  -3  20   2        0.74       11.06     54.19 o 
  -2  20   2     1062.38     1181.42     35.98 o 
  -1  20   2        7.16      -29.97     32.05 o 
   0  20   2        5.59      -24.42     24.42 o 
   1  20   2      544.35      570.15     28.15 o 
   2  20   2     1511.83     1568.49     39.82 o 
   3  20   2      560.35      614.83     36.44 o 
   4  20   2       26.01       20.73     28.14 o 
   5  20   2      206.43      182.86     46.43 o 
   6  20   2        6.02       55.72     77.40 o 
   7  20   2       54.63       62.59     48.00 o 
   8  20   2      162.35      240.92     66.27 o 
  -8  21   2        5.57       24.00     50.32 o 
  -7  21   2       26.91       45.40     40.36 o 
  -6  21   2       43.03       60.14     70.66 o 
  -5  21   2      635.01      532.93     43.00 o 
  -4  21   2       16.92       53.86     32.29 o 
  -3  21   2      150.47       92.06     29.83 o 
  -2  21   2        8.47       -4.78     27.80 o 
  -1  21   2       38.34       -5.32     43.12 o 
   0  21   2       14.81       42.90     29.83 o 
   1  21   2      753.86      824.53     55.21 o 
   2  21   2       17.30       25.23     26.53 o 
   3  21   2       15.83       46.31     29.18 o 
   4  21   2      193.73      192.76     33.34 o 
   5  21   2        0.71       -1.70     36.72 o 
   6  21   2        2.14       41.85    105.00 o 
   7  21   2       32.91       23.28    174.58 o 
  -8  22   2        4.62       76.26    160.21 o 
  -7  22   2        0.82        4.36     39.64 o 
  -6  22   2       24.44       19.91     35.98 o 
  -5  22   2       16.44       32.03     57.43 o 
  -4  22   2        5.00       50.66     35.53 o 
  -3  22   2       32.24       21.84     29.78 o 
  -2  22   2      149.65      116.02    113.78 o 
  -1  22   2       67.54       77.65     31.84 o 
   0  22   2       23.67      -14.00     32.92 o 
   1  22   2        8.77       37.75     32.92 o 
   2  22   2        4.11       -3.05     22.82 o 
   3  22   2       20.25       28.51     28.59 o 
   4  22   2       10.20       -5.62     33.90 o 
   5  22   2        2.39       -3.35     53.14 o 
   6  22   2        7.14      -24.17     57.18 o 
   7  22   2        8.78       97.18     66.27 o 
  -7  23   2        4.63      -39.81     53.16 o 
  -6  23   2       12.73       20.25     65.19 o 
  -5  23   2      127.39       96.80     46.83 o 
  -4  23   2       18.16       23.33     33.47 o 
  -3  23   2      305.29      346.52     61.88 o 
  -2  23   2       51.06       -0.47     36.12 o 
  -1  23   2        5.30      -33.41     33.41 o 
   0  23   2       21.10       20.84     35.01 o 
   1  23   2      233.59      252.45     37.12 o 
   2  23   2        8.67       10.01     25.32 o 
   3  23   2      130.01      131.21     88.40 o 
   4  23   2        0.54       30.67     43.06 o 
   5  23   2      260.79      367.75     57.92 o 
   6  23   2       90.89       97.11     45.67 o 
  -6  24   2       83.68       67.00     44.50 o 
  -5  24   2       84.17       88.34     40.65 o 
  -4  24   2        4.42      -45.43     59.66 o 
  -3  24   2        0.26       23.36     39.28 o 
  -2  24   2        2.43       46.72     37.60 o 
  -1  24   2        0.09        8.84     34.36 o 
   0  24   2        1.60       19.80     38.20 o 
   1  24   2       61.19       21.55     29.83 o 
   2  24   2      423.97      473.44     40.52 o 
   3  24   2        3.68       -9.60     49.73 o 
   4  24   2        4.83      -40.86     40.86 o 
   5  24   2      319.10      299.62     59.66 o 
  -5  25   2       12.09      -43.46     49.94 o 
  -4  25   2      648.71      585.64     65.19 o 
  -3  25   2       30.41       51.42     51.90 o 
  -2  25   2       90.82       47.51     40.89 o 
  -1  25   2      238.34      237.85     49.23 o 
   0  25   2      246.98      286.81     44.05 o 
   1  25   2      342.39      337.79     93.88 o 
   2  25   2      137.82      116.01     40.65 o 
   3  25   2      119.85      102.88     47.50 o 
   4  25   2        0.02       10.54     59.72 o 
  -4  26   2       39.34        3.51     53.90 o 
  -3  26   2       46.30       30.42     59.66 o 
  -2  26   2       91.98       40.81     41.83 o 
  -1  26   2      120.87       78.82     51.51 o 
   0  26   2       89.68       76.04     40.52 o 
   1  26   2      336.55      303.72     45.67 o 
   2  26   2      552.55      648.77     55.04 o 
   3  26   2       88.41       19.52     58.87 o 
  -3  27   2      155.37       88.40     75.17 o 
  -2  27   2       40.50      -35.83     53.90 o 
  -1  27   2       14.24      -44.13    100.55 o 
   0  27   2       13.30      -43.34     43.34 o 
   1  27   2      159.17       72.63     53.04 o 
 -13   0   3      197.89      156.84     66.27 o 
 -11   0   3      677.81      685.10     50.88 o 
  -9   0   3      751.53      819.81     35.36 o 
  -7   0   3     1110.23     1065.18     35.36 o 
  -5   0   3      252.33      247.53     17.68 o 
  -3   0   3        2.50      -11.07     11.07 o 
  -1   0   3        9.63       19.85      6.62 o 
   1   0   3        1.84       -4.45      4.45 o 
   3   0   3      350.81      388.98     11.07 o 
   5   0   3        6.01        4.45      8.78 o 
   7   0   3        0.26       -4.45     13.23 o 
   9   0   3     1684.43     1827.50     50.88 o 
  11   0   3       12.70      -64.11     64.11 o 
 -13   1   3      260.15      305.58     56.35 o 
 -12   1   3      276.05      329.86    106.08 o 
 -11   1   3       54.83        3.01     26.44 o 
 -10   1   3        5.72       12.22     24.30 o 
  -9   1   3      138.06      140.88     17.68 o 
  -8   1   3       59.79       57.43     15.46 o 
  -7   1   3      142.48      134.91     14.03 o 
  -6   1   3       61.29       64.79     12.50 o 
  -5   1   3      929.43      980.09     20.33 o 
  -4   1   3      331.91      301.99     10.97 o 
  -3   1   3       81.03       80.12      7.82 o 
  -2   1   3     1687.80     1703.16     23.27 o 
  -1   1   3        0.52       18.88      8.84 o 
   0   1   3      730.90      654.50     15.46 o 
   1   1   3        7.84       -6.62      6.62 o 
   2   1   3      256.97      269.01     12.15 o 
   3   1   3      827.82      903.70     13.81 o 
   4   1   3     5205.53     5582.35     64.83 o 
   5   1   3     1045.03      998.03     17.90 o 
   6   1   3      304.58      301.47     17.68 o 
   7   1   3       39.80       52.37     11.01 o 
   8   1   3       40.38       54.16     13.20 o 
   9   1   3        2.35        6.62     19.91 o 
  10   1   3      199.32      221.91     85.04 o 
  11   1   3        2.01       19.04     46.08 o 
 -13   2   3      147.33       87.90     46.08 o 
 -12   2   3      586.85      587.29     39.64 o 
 -11   2   3      253.03      292.19     30.22 o 
 -10   2   3      149.29      162.83     21.86 o 
  -9   2   3      448.17      434.95     22.62 o 
  -8   2   3       13.11       25.32     14.78 o 
  -7   2   3      530.23      554.48     17.90 o 
  -6   2   3     2413.80     2417.05     37.51 o 
  -5   2   3     3478.35     3445.23     45.00 o 
  -4   2   3       91.80       96.79      9.36 o 
  -3   2   3      360.81      329.62     17.68 o 
  -2   2   3     6153.41     5512.98     66.70 o 
  -1   2   3       36.22       37.76     11.07 o 
   0   2   3     6074.18     5421.69     64.50 o 
   1   2   3        3.06       -9.98      9.98 o 
   2   2   3     1161.75     1149.13     14.78 o 
   3   2   3        9.39       17.92      4.68 o 
   4   2   3     7045.44     7583.64    121.54 o 
   5   2   3     1288.00     1317.33     24.30 o 
   6   2   3      439.93      423.84     13.20 o 
   7   2   3        3.95        1.58     11.66 o 
   8   2   3      156.12      135.68     14.78 o 
   9   2   3        3.88       -7.11     17.54 o 
  10   2   3      275.90      289.75     38.99 o 
  11   2   3       22.55       38.43     42.80 o 
 -13   3   3        2.66      -44.50     44.50 o 
 -12   3   3        3.95       -9.25     35.53 o 
 -11   3   3       11.70        2.67     26.04 o 
 -10   3   3        6.66       32.61     19.10 o 
  -9   3   3      826.84      841.86     48.59 o 
  -8   3   3      120.40      132.02     23.21 o 
  -7   3   3      107.71       81.26      9.66 o 
  -6   3   3     3522.39     3578.75     45.14 o 
  -5   3   3       57.13       52.11      9.36 o 
  -4   3   3      945.68     1017.13     30.91 o 
  -3   3   3      140.10      120.56     16.60 o 
  -2   3   3     7987.17     7707.86     96.83 o 
  -1   3   3       68.60       47.35     15.46 o 
   0   3   3       58.69       30.48     15.46 o 
   1   3   3      221.61      220.42      5.28 o 
   2   3   3      107.20      129.86     11.07 o 
   3   3   3     1278.59     1312.76     20.02 o 
   4   3   3     4580.37     4884.04     64.11 o 
   5   3   3       47.62       46.47      7.82 o 
   6   3   3      807.50      790.20     39.75 o 
   7   3   3       14.25       26.52     11.01 o 
   8   3   3       11.52        4.26     16.54 o 
   9   3   3        4.49       -0.97     15.37 o 
  10   3   3       14.44       14.01     30.42 o 
  11   3   3        0.06       17.92     42.80 o 
 -13   4   3       56.93      114.35     46.08 o 
 -12   4   3      254.08      300.65     38.20 o 
 -11   4   3      340.56      303.50     48.59 o 
 -10   4   3       53.74       68.81     34.22 o 
  -9   4   3      142.23      174.98     17.68 o 
  -8   4   3     1736.78     1748.62     77.34 o 
  -7   4   3       40.44       40.76     19.91 o 
  -6   4   3     3145.10     3293.60     45.00 o 
  -5   4   3      195.32      160.40     10.97 o 
  -4   4   3     5081.24     5650.59     76.54 o 
  -3   4   3       17.73       11.07      7.82 o 
  -2   4   3      153.94      148.20      7.82 o 
  -1   4   3      214.18      189.48      9.98 o 
   0   4   3     4107.81     4522.48     77.34 o 
   1   4   3      124.57      109.72      5.28 o 
   2   4   3       26.94       28.00      4.68 o 
   3   4   3      301.04      312.55      9.01 o 
   4   4   3      839.43      832.89     15.37 o 
   5   4   3      114.89      131.47      9.36 o 
   6   4   3        7.88       25.38      9.36 o 
   7   4   3      138.70      109.48     20.99 o 
   8   4   3        3.63        6.32     15.88 o 
   9   4   3       96.35       90.91     32.05 o 
  10   4   3       36.33       45.59     33.93 o 
  11   4   3      293.00      313.64     59.66 o 
 -13   5   3        8.37       53.20     49.94 o 
 -12   5   3        8.63       24.30     36.12 o 
 -11   5   3       23.23       15.46     25.00 o 
 -10   5   3       53.68       66.60     18.56 o 
  -9   5   3      289.89      272.32     18.76 o 
  -8   5   3       46.92       68.28     17.68 o 
  -7   5   3      341.01      336.53     30.91 o 
  -6   5   3      552.78      542.51     17.18 o 
  -5   5   3       78.97       58.37     10.07 o 
  -4   5   3      158.80      151.37     11.66 o 
  -3   5   3        0.13       -8.49      8.49 o 
  -2   5   3     3183.38     3065.34     65.19 o 
  -1   5   3        0.07       -7.76      7.76 o 
   0   5   3     1591.76     1588.87     23.47 o 
   1   5   3      471.08      469.83     12.22 o 
   2   5   3     5093.17     5618.47     83.75 o 
   3   5   3       67.98       62.05     14.37 o 
   4   5   3      286.32      319.05     11.07 o 
   5   5   3       24.20       31.32      7.82 o 
   6   5   3      460.06      488.71     17.68 o 
   7   5   3      162.02      163.58     13.20 o 
   8   5   3        2.92        0.98     13.81 o 
   9   5   3       17.29       45.28     17.18 o 
  10   5   3        4.78      -12.32     20.74 o 
  11   5   3        4.85      -25.57     53.51 o 
 -13   6   3      212.08      149.29     45.60 o 
 -12   6   3        0.71        5.48     33.90 o 
 -11   6   3      184.04      189.96     30.42 o 
 -10   6   3      111.03      116.63     20.10 o 
  -9   6   3       59.06       53.40     15.06 o 
  -8   6   3       12.73       18.52     13.08 o 
  -7   6   3       10.48      -11.07     18.82 o 
  -6   6   3      147.50      140.73     10.97 o 
  -5   6   3      333.82      307.44     13.20 o 
  -4   6   3       30.34       49.95      9.36 o 
  -3   6   3      748.50      762.60     17.18 o 
  -2   6   3      836.50      777.79     16.54 o 
  -1   6   3     1339.13     1290.02     47.51 o 
   0   6   3     1036.45     1022.55     17.90 o 
   1   6   3      517.04      531.90     29.83 o 
   2   6   3     3907.48     3977.99     80.65 o 
   3   6   3      175.11      187.46     16.60 o 
   4   6   3      323.32      306.08     10.97 o 
   5   6   3       49.19       46.40      9.36 o 
   6   6   3      298.69      302.01     13.20 o 
   7   6   3        0.97        8.84     10.97 o 
   8   6   3      214.46      200.99     15.65 o 
   9   6   3        6.68        5.21     19.91 o 
  10   6   3       97.46      135.40     48.59 o 
  11   6   3      457.24      592.23     62.90 o 
 -13   7   3       19.07       47.74     57.84 o 
 -12   7   3       28.80      -25.67     43.43 o 
 -11   7   3        3.36       19.94     23.86 o 
 -10   7   3      206.36      184.04     17.99 o 
  -9   7   3       25.23        7.70     18.71 o 
  -8   7   3      348.93      343.39     20.99 o 
  -7   7   3      785.88      745.05     24.20 o 
  -6   7   3       45.37       46.43     12.50 o 
  -5   7   3     1221.22     1197.60     25.74 o 
  -4   7   3        1.62       -4.00      8.49 o 
  -3   7   3      232.66      276.50     12.50 o 
  -2   7   3      411.77      434.21     14.03 o 
  -1   7   3      122.44      105.05      9.36 o 
   0   7   3     1857.46     1898.76     48.59 o 
   1   7   3      157.59      162.51     11.01 o 
   2   7   3     9958.49    10226.09    143.73 o 
   3   7   3       16.60       15.46      7.82 o 
   4   7   3     1522.97     1562.25     24.86 o 
   5   7   3        0.26        9.40     19.91 o 
   6   7   3      375.85      393.31     14.78 o 
   7   7   3      141.30      119.48     12.50 o 
   8   7   3       44.62       54.69     14.78 o 
   9   7   3       52.28       57.83     30.97 o 
  10   7   3       99.15       81.39     36.48 o 
  11   7   3      128.72      112.85     49.73 o 
 -12   8   3       20.51       61.52     82.87 o 
 -11   8   3        1.13       -8.90     30.42 o 
 -10   8   3       91.99       95.77     20.02 o 
  -9   8   3      413.09      351.30     33.14 o 
  -8   8   3      224.49      246.62     18.56 o 
  -7   8   3       82.65       95.51     17.18 o 
  -6   8   3     1106.19     1037.12     25.74 o 
  -5   8   3      364.76      392.30     15.65 o 
  -4   8   3      296.13      333.45     32.05 o 
  -3   8   3       12.24       27.63     26.52 o 
  -2   8   3     1256.89     1274.14     25.00 o 
  -1   8   3      235.62      242.08     13.23 o 
   0   8   3     1660.17     1774.28     38.67 o 
   1   8   3       25.94       24.30     11.07 o 
   2   8   3        8.47        1.08     12.15 o 
   3   8   3      717.15      683.35     22.07 o 
   4   8   3        9.33        6.62      9.36 o 
   5   8   3        0.14        2.67     11.01 o 
   6   8   3       19.11       23.15     12.50 o 
   7   8   3      575.99      539.09     17.90 o 
   8   8   3        0.48       13.65     14.78 o 
   9   8   3        0.12        9.92     18.71 o 
  10   8   3       13.98       53.90     38.25 o 
  11   8   3      219.71      189.65     52.84 o 
 -12   9   3        2.70      -32.58     53.04 o 
 -11   9   3        0.36      -33.57     33.57 o 
 -10   9   3        0.43        8.52     27.31 o 
  -9   9   3      191.83      146.40     38.67 o 
  -8   9   3      206.08      191.94     19.47 o 
  -7   9   3       10.84       39.81     15.37 o 
  -6   9   3        6.75       15.98     14.37 o 
  -5   9   3        2.76       26.46     17.68 o 
  -4   9   3     9490.24     9327.19    116.32 o 
  -3   9   3     2291.77     2114.39     35.14 o 
  -2   9   3      161.25      154.88     14.37 o 
  -1   9   3       85.97       88.40     10.07 o 
   0   9   3      106.90      112.74     10.97 o 
   1   9   3     2320.20     2411.20    113.84 o 
   2   9   3     1994.74     2030.07     50.82 o 
   3   9   3      361.91      379.00     14.03 o 
   4   9   3       33.64       60.28      9.98 o 
   5   9   3        0.56        4.21     10.07 o 
   6   9   3        0.08       -7.64     14.78 o 
   7   9   3       14.86       -0.97     23.15 o 
   8   9   3       60.20       58.43     23.15 o 
   9   9   3      156.03      131.02     21.19 o 
  10   9   3        2.87      -40.88     40.88 o 
 -12  10   3        7.40       29.56     45.21 o 
 -11  10   3       38.48       40.78     29.56 o 
 -10  10   3        0.20       34.34     37.59 o 
  -9  10   3       25.14       84.24     20.69 o 
  -8  10   3       47.05       22.13     17.18 o 
  -7  10   3      305.96      307.91     21.05 o 
  -6  10   3       74.77       49.73     14.03 o 
  -5  10   3      319.15      318.87     17.90 o 
  -4  10   3      586.83      587.83     18.71 o 
  -3  10   3     1319.63     1339.29     33.14 o 
  -2  10   3      200.16      188.11     12.50 o 
  -1  10   3       13.01        2.16     11.66 o 
   0  10   3     1823.89     1811.48     68.50 o 
   1  10   3      491.14      493.55     18.56 o 
   2  10   3      479.55      404.37     17.54 o 
   3  10   3      295.79      308.59     14.03 o 
   4  10   3      418.49      425.24     22.13 o 
   5  10   3       27.09       50.94     11.66 o 
   6  10   3     1867.22     1916.88     33.57 o 
   7  10   3        5.51       17.55     14.30 o 
   8  10   3      212.70      180.21     17.54 o 
   9  10   3       41.32       19.01     28.14 o 
  10  10   3       91.87      125.83     45.30 o 
 -12  11   3       26.74       51.76     46.37 o 
 -11  11   3       10.50       41.77     38.67 o 
 -10  11   3       54.90       65.73     27.60 o 
  -9  11   3        1.73       -0.56     19.91 o 
  -8  11   3       12.80      -12.73     17.03 o 
  -7  11   3       95.40      171.62     18.71 o 
  -6  11   3      900.58      871.25     26.54 o 
  -5  11   3       23.83       34.22     14.03 o 
  -4  11   3     1056.29     1080.41     29.56 o 
  -3  11   3      373.21      374.77     22.13 o 
  -2  11   3     3085.89     3115.88     90.57 o 
  -1  11   3        3.25        8.84     15.46 o 
   0  11   3      655.04      683.83     23.86 o 
   1  11   3      378.44      361.43     19.85 o 
   2  11   3      183.41      190.88     14.78 o 
   3  11   3       58.94       55.71     12.50 o 
   4  11   3      596.69      609.34     19.10 o 
   5  11   3       23.78        1.46     13.08 o 
   6  11   3        4.67       -3.12     15.37 o 
   7  11   3       11.05       13.19     16.36 o 
   8  11   3      572.38      542.51     29.68 o 
   9  11   3        0.82       32.38     47.51 o 
  10  11   3      159.00      198.24     40.87 o 
 -12  12   3       12.94      -13.46     36.48 o 
 -11  12   3       11.65       -4.75     31.84 o 
 -10  12   3       19.14       -8.84     23.47 o 
  -9  12   3      430.35      402.17     36.44 o 
  -8  12   3       58.80       49.73     18.71 o 
  -7  12   3      350.90      328.50     27.60 o 
  -6  12   3      375.68      347.46     30.97 o 
  -5  12   3       48.07       53.04     15.65 o 
  -4  12   3      154.96      185.04     18.56 o 
  -3  12   3       47.23       38.67     12.50 o 
  -2  12   3     1016.56     1042.67     34.28 o 
  -1  12   3      122.48      106.77     20.99 o 
   0  12   3     2108.41     2098.38     51.54 o 
   1  12   3       13.92       27.05     14.37 o 
   2  12   3        0.04       24.30     15.52 o 
   3  12   3      144.85      157.65     16.36 o 
   4  12   3      595.75      548.93     22.07 o 
   5  12   3     1350.35     1380.16     43.06 o 
   6  12   3       60.11       71.82     14.03 o 
   7  12   3        4.62       18.58     25.44 o 
   8  12   3       74.63       82.64     25.44 o 
   9  12   3       12.74       -4.39     25.00 o 
  10  12   3       27.17       20.73     36.72 o 
 -11  13   3       53.92       79.00     36.10 o 
 -10  13   3        4.54      -10.70     27.98 o 
  -9  13   3       80.76       34.46     30.80 o 
  -8  13   3       61.80       71.73     19.47 o 
  -7  13   3        0.03      -20.69     20.69 o 
  -6  13   3     3841.59     3956.47     87.26 o 
  -5  13   3      181.53      196.14     16.36 o 
  -4  13   3      371.43      350.42     20.10 o 
  -3  13   3        0.50       12.96     13.81 o 
  -2  13   3       24.19        1.14     14.37 o 
  -1  13   3        0.01       -9.80     22.13 o 
   0  13   3       17.07       28.69     12.50 o 
   1  13   3        2.73       34.16     20.99 o 
   2  13   3      520.96      489.83     26.52 o 
   3  13   3       27.53       27.75     13.81 o 
   4  13   3     2186.39     2405.94     57.49 o 
   5  13   3      270.37      254.58     19.91 o 
   6  13   3      247.36      239.02     18.71 o 
   7  13   3       10.62       11.97     17.99 o 
   8  13   3       25.70       11.95     21.05 o 
   9  13   3       29.42      -50.42     50.82 o 
  10  13   3      273.16      284.31     55.27 o 
 -11  14   3      116.57       46.42     45.91 o 
 -10  14   3      122.52      106.42     35.36 o 
  -9  14   3       80.78       16.82     26.04 o 
  -8  14   3        0.40        6.86     20.02 o 
  -7  14   3        6.23      -17.31     17.31 o 
  -6  14   3      155.42      103.49     27.60 o 
  -5  14   3       34.24       48.05     14.78 o 
  -4  14   3       38.71       28.14     14.78 o 
  -3  14   3        5.57        5.77     16.98 o 
  -2  14   3        2.29      -14.03     14.03 o 
  -1  14   3       92.18       71.63     14.78 o 
   0  14   3       43.15       41.98     16.36 o 
   1  14   3       18.00       17.37     16.36 o 
   2  14   3      669.28      665.52     43.12 o 
   3  14   3      156.68      189.55     32.05 o 
   4  14   3     2865.18     2858.96     49.71 o 
   5  14   3      317.14      304.56     21.86 o 
   6  14   3        9.40      -16.54     23.47 o 
   7  14   3       30.97        2.75     24.44 o 
   8  14   3       51.87       37.79     47.51 o 
   9  14   3      197.86      211.65     39.64 o 
 -11  15   3       68.89      102.20     44.50 o 
 -10  15   3       70.56       24.78     39.75 o 
  -9  15   3       62.85       56.48     41.98 o 
  -8  15   3       25.73      -10.99     23.31 o 
  -7  15   3      378.39      294.69     25.74 o 
  -6  15   3      898.86      844.72     28.89 o 
  -5  15   3       59.52       52.01     17.90 o 
  -4  15   3       38.09       68.50     18.71 o 
  -3  15   3       35.82       25.38     15.65 o 
  -2  15   3       51.49       57.42     34.28 o 
  -1  15   3        0.28       -9.98     15.65 o 
   0  15   3       55.76       35.36     17.18 o 
   1  15   3      216.19      232.10     18.71 o 
   2  15   3        1.14       -9.63     36.50 o 
   3  15   3      153.33      110.34     17.90 o 
   4  15   3      420.07      433.12     21.73 o 
   5  15   3       22.25       32.13     38.67 o 
   6  15   3       92.66       83.46     20.33 o 
   7  15   3       25.55       48.51     23.31 o 
   8  15   3      109.13      149.60     43.82 o 
   9  15   3      233.79      289.51     66.27 o 
 -11  16   3       31.41       30.60     54.12 o 
 -10  16   3       15.45       58.41     41.41 o 
  -9  16   3        0.51      -39.28     39.28 o 
  -8  16   3      304.52      278.62     31.77 o 
  -7  16   3       58.41      120.02     27.04 o 
  -6  16   3       92.72       82.42     37.59 o 
  -5  16   3       40.03       26.89     19.47 o 
  -4  16   3      101.73       98.11     34.22 o 
  -3  16   3       12.07       13.63     16.98 o 
  -2  16   3       26.35        6.51     16.36 o 
  -1  16   3      238.50      283.45     41.98 o 
   0  16   3      826.78      822.60     47.51 o 
   1  16   3        6.52       33.38     32.05 o 
   2  16   3      104.37      119.08     18.71 o 
   3  16   3     2534.31     2566.04     50.66 o 
   4  16   3      458.77      467.10     43.12 o 
   5  16   3      246.54      220.46     60.74 o 
   6  16   3        2.71      -12.90     27.31 o 
   7  16   3      261.44      247.29     38.40 o 
   8  16   3        3.64      -57.49     57.49 o 
   9  16   3       34.60       51.36     47.14 o 
 -10  17   3        0.35       21.76     51.51 o 
  -9  17   3       39.49        5.38     42.43 o 
  -8  17   3      524.61      452.42     38.10 o 
  -7  17   3      980.80      893.05     90.57 o 
  -6  17   3      275.79      283.01     24.86 o 
  -5  17   3      367.14      336.80     41.98 o 
  -4  17   3       31.84       42.76     21.05 o 
  -3  17   3       45.66       55.36     19.47 o 
  -2  17   3       86.53      100.11     17.90 o 
  -1  17   3        3.33       31.09     24.36 o 
   0  17   3       42.53       32.57     17.90 o 
   1  17   3       74.09       57.43     17.18 o 
   2  17   3        4.61       24.86     17.90 o 
   3  17   3      227.47      207.75     21.05 o 
   4  17   3        0.02        8.53     20.10 o 
   5  17   3       16.62       45.81     25.50 o 
   6  17   3      148.65      130.38     24.89 o 
   7  17   3        8.86       -0.51     40.52 o 
   8  17   3      112.05      103.68     47.14 o 
 -10  18   3        7.52       53.73     53.90 o 
  -9  18   3       67.36       37.94     47.65 o 
  -8  18   3        0.96       13.81     33.93 o 
  -7  18   3        9.71      -18.40     34.94 o 
  -6  18   3      281.82      239.39     31.84 o 
  -5  18   3      254.47      195.22     24.20 o 
  -4  18   3      128.48      123.66     21.05 o 
  -3  18   3       60.46       57.49     20.33 o 
  -2  18   3      302.42      270.69     50.88 o 
  -1  18   3      730.78      693.97     29.18 o 
   0  18   3       60.28       41.98     33.20 o 
   1  18   3      443.62      382.12     28.75 o 
   2  18   3      876.49      784.85     26.54 o 
   3  18   3      174.72      158.12     39.75 o 
   4  18   3      349.53      358.02     25.00 o 
   5  18   3       13.08       -6.16     28.59 o 
   6  18   3      204.24      221.25     47.51 o 
   7  18   3       91.87       42.40     25.73 o 
   8  18   3       28.90      -34.97     54.75 o 
  -9  19   3        8.24       78.44     59.66 o 
  -8  19   3      209.40      181.52     38.71 o 
  -7  19   3      774.51      820.56     45.60 o 
  -6  19   3      290.52      215.90     31.42 o 
  -5  19   3       38.41       26.42     24.42 o 
  -4  19   3       60.72       98.51     35.36 o 
  -3  19   3       17.89        9.98     20.33 o 
  -2  19   3        0.61        6.67     25.44 o 
  -1  19   3      138.65       97.84     21.86 o 
   0  19   3      399.89      425.60     24.20 o 
   1  19   3      216.33      213.86     28.69 o 
   2  19   3       90.92      104.01     21.86 o 
   3  19   3       59.35       38.67     20.33 o 
   4  19   3      132.64      117.32     23.47 o 
   5  19   3      108.42      100.08     26.04 o 
   6  19   3      102.25       77.94     35.53 o 
   7  19   3       12.12      -42.76     50.95 o 
  -9  20   3        0.15        9.26     45.67 o 
  -8  20   3       77.41       45.29     48.36 o 
  -7  20   3       30.84       21.34     45.28 o 
  -6  20   3       46.68      104.13     65.19 o 
  -5  20   3       41.63       65.06     31.84 o 
  -4  20   3      177.19      218.20     31.04 o 
  -3  20   3        7.80       -5.54     36.50 o 
  -2  20   3       63.32       72.13     35.36 o 
  -1  20   3        0.92        1.08     21.86 o 
   0  20   3     1206.54     1312.83     35.98 o 
   1  20   3      233.75      252.75     25.74 o 
   2  20   3       91.36       70.01     38.67 o 
   3  20   3      121.98       96.64     24.86 o 
   4  20   3      886.50      900.35     43.43 o 
   5  20   3      260.03      275.16     99.47 o 
   6  20   3        8.88       -2.66     47.51 o 
   7  20   3        0.28       59.01     46.80 o 
  -8  21   3        3.94       26.96     46.73 o 
  -7  21   3        1.55      -11.92     35.14 o 
  -6  21   3     1014.00     1006.27     60.04 o 
  -5  21   3      173.08      146.39     38.25 o 
  -4  21   3       53.94       67.29     27.60 o 
  -3  21   3       66.73       74.60     28.14 o 
  -2  21   3      395.75      422.58     56.35 o 
  -1  21   3       14.73       25.41     25.74 o 
   0  21   3      480.52      490.71     33.57 o 
   1  21   3       91.76      116.77     29.70 o 
   2  21   3        1.22      -11.83     24.89 o 
   3  21   3       93.75       99.06     37.59 o 
   4  21   3      128.96      149.36     34.33 o 
   5  21   3       23.03       19.52     49.06 o 
   6  21   3        5.54      -23.93     53.94 o 
  -8  22   3      121.17       90.46     63.03 o 
  -7  22   3        6.93      -49.23     49.23 o 
  -6  22   3        1.05      -46.08     46.08 o 
  -5  22   3       19.72      -29.16     42.93 o 
  -4  22   3      481.42      556.43     55.27 o 
  -3  22   3      100.81       24.11     31.04 o 
  -2  22   3      510.22      500.91     69.64 o 
  -1  22   3       24.63        9.19     24.20 o 
   0  22   3     1383.76     1371.88     81.79 o 
   1  22   3      920.10      875.70     39.28 o 
   2  22   3       15.66       26.71     31.42 o 
   3  22   3      202.26      159.23     34.48 o 
   4  22   3      697.96      821.65     79.56 o 
   5  22   3       33.91       76.76     46.06 o 
   6  22   3       27.04       17.24     58.58 o 
  -7  23   3       95.15       58.41     53.04 o 
  -6  23   3       17.22        0.00     48.48 o 
  -5  23   3      225.17      299.91     75.11 o 
  -4  23   3       57.56       35.36     43.72 o 
  -3  23   3       12.69        3.13     37.68 o 
  -2  23   3        5.05       13.97     27.98 o 
  -1  23   3       68.30       42.10     36.12 o 
   0  23   3       52.94       20.53     50.88 o 
   1  23   3       22.31       42.31     33.90 o 
   2  23   3        0.43      -17.52     37.68 o 
   3  23   3      121.48      122.83     48.54 o 
   4  23   3      185.36      142.89     46.05 o 
   5  23   3       86.28      104.77     44.12 o 
  -6  24   3      121.00       62.90     45.67 o 
  -5  24   3       74.54      145.62     49.23 o 
  -4  24   3      141.81       52.56     47.50 o 
  -3  24   3       21.92       62.50     80.65 o 
  -2  24   3       41.61       34.64     39.28 o 
  -1  24   3        5.14       -2.93     35.36 o 
   0  24   3      672.56      707.16     78.48 o 
   1  24   3        3.70      -10.69     38.20 o 
   2  24   3       73.18       42.34     44.20 o 
   3  24   3      287.63      388.08     80.65 o 
   4  24   3      231.61      177.07     45.76 o 
  -5  25   3       23.30      104.94     53.16 o 
  -4  25   3        9.27       45.80     46.73 o 
  -3  25   3       12.41      -11.01     46.86 o 
  -2  25   3        0.14      -17.68     43.72 o 
  -1  25   3       69.20       51.92     43.12 o 
   0  25   3       96.30       68.50     46.86 o 
   1  25   3       11.01       23.41     46.55 o 
   2  25   3      325.29      354.97     59.17 o 
   3  25   3        0.96      -59.97     59.97 o 
  -4  26   3       35.99      115.14     53.90 o 
  -3  26   3        6.58      -55.63     59.66 o 
  -2  26   3        9.01       83.95     42.18 o 
  -1  26   3       27.87      137.63     51.30 o 
   0  26   3        0.08      -21.81     83.95 o 
   1  26   3       29.69       36.94     60.46 o 
   2  26   3       47.51      108.98    133.75 o 
  -2  27   3       31.43       28.75     64.97 o 
  -1  27   3        5.85      -35.83     35.83 o 
   0  27   3        0.19       35.36     43.51 o 
 -12   0   4        4.17       64.11     39.81 o 
 -10   0   4      817.35      839.78     44.14 o 
  -8   0   4     1014.55     1168.98     39.81 o 
  -6   0   4     3908.42     4019.68     83.95 o 
  -4   0   4     1306.07     1500.46     39.81 o 
  -2   0   4     4967.92     5471.55     88.40 o 
   0   0   4     3686.95     3893.75     70.72 o 
   2   0   4       23.09       17.68      4.45 o 
   4   0   4      349.45      347.00     15.52 o 
   6   0   4      287.89      256.31     15.52 o 
   8   0   4      797.10      713.73     28.75 o 
  10   0   4       32.76       92.85     57.49 o 
 -13   1   4       12.60       78.61     47.65 o 
 -12   1   4       72.24       65.68     39.75 o 
 -11   1   4      130.88       76.20     29.68 o 
 -10   1   4      214.03      199.60     61.82 o 
  -9   1   4      334.87      329.43     22.62 o 
  -8   1   4     1288.92     1337.90     30.42 o 
  -7   1   4       38.00       36.50     12.50 o 
  -6   1   4     1858.95     1831.35     31.21 o 
  -5   1   4      158.61      144.76     10.97 o 
  -4   1   4       56.71       61.85      8.84 o 
  -3   1   4      585.34      548.84     32.05 o 
  -2   1   4     9059.43     8888.28     93.61 o 
  -1   1   4      103.03      101.54      9.98 o 
   0   1   4     6556.07     7055.76     78.06 o 
   1   1   4        9.48       -4.40      7.76 o 
   2   1   4      238.48      278.44     10.07 o 
   3   1   4       86.83      103.10      5.28 o 
   4   1   4      151.93      139.36      7.82 o 
   5   1   4      279.98      295.97     16.60 o 
   6   1   4       28.14       40.91      7.82 o 
   7   1   4       12.91       -3.52     25.38 o 
   8   1   4        9.93       20.99     14.03 o 
   9   1   4       81.61       80.60     18.71 o 
  10   1   4       35.29       26.83     35.14 o 
 -13   2   4        0.18      -34.48     34.48 o 
 -12   2   4       22.56       18.08     71.81 o 
 -11   2   4       14.13       30.27     28.89 o 
 -10   2   4       85.54       79.48     21.05 o 
  -9   2   4      355.23      367.45     19.47 o 
  -8   2   4      112.90       87.52     15.65 o 
  -7   2   4     3006.14     2988.06     49.23 o 
  -6   2   4       65.05       39.75     10.97 o 
  -5   2   4       89.02       72.02      9.36 o 
  -4   2   4       21.49       27.05      5.92 o 
  -3   2   4       73.32       50.88      6.21 o 
  -2   2   4     1681.61     1566.56     44.20 o 
  -1   2   4      153.76      160.22      6.21 o 
   0   2   4     1751.85     1811.04     21.86 o 
   1   2   4        4.30       -0.25      9.92 o 
   2   2   4     2099.18     2244.73     37.51 o 
   3   2   4      125.68      148.67      6.62 o 
   4   2   4      714.94      823.40     15.37 o 
   5   2   4       25.91       17.88      7.70 o 
   6   2   4        4.35       20.99      9.36 o 
   7   2   4        0.33       -3.12     12.15 o 
   8   2   4      480.57      451.66     33.14 o 
   9   2   4      142.71      145.61     18.82 o 
  10   2   4      502.74      629.40     47.50 o 
 -13   3   4        0.10      -24.94     48.36 o 
 -12   3   4      177.49      236.26     43.67 o 
 -11   3   4       74.51       79.56     26.54 o 
 -10   3   4      535.86      603.11     28.89 o 
  -9   3   4       15.72       -1.14     17.18 o 
  -8   3   4       37.55       43.53     25.44 o 
  -7   3   4      814.50      766.45     37.53 o 
  -6   3   4      599.04      581.58     14.70 o 
  -5   3   4       99.03       78.41      9.36 o 
  -4   3   4     2846.20     2875.22     38.71 o 
  -3   3   4      337.79      337.19     10.07 o 
  -2   3   4       81.06       69.55     12.15 o 
  -1   3   4       90.42       92.79      9.92 o 
   0   3   4     4509.27     4659.07     55.35 o 
   1   3   4       33.13       52.65     12.15 o 
   2   3   4     1988.51     2079.19     44.84 o 
   3   3   4      264.61      290.70      7.82 o 
   4   3   4      413.75      385.78     10.07 o 
   5   3   4       80.60       84.91      8.49 o 
   6   3   4       36.86       42.89      8.49 o 
   7   3   4       10.45       11.99     14.37 o 
   8   3   4       35.69       32.05     12.50 o 
   9   3   4       24.53       31.28     16.54 o 
  10   3   4      115.96      118.60     31.14 o 
 -13   4   4      105.19       37.53     48.48 o 
 -12   4   4        0.13      -10.44     42.10 o 
 -11   4   4      263.01      266.00     30.22 o 
 -10   4   4       75.93      126.41     34.22 o 
  -9   4   4       23.79      -14.30     14.30 o 
  -8   4   4       12.04       33.38     14.78 o 
  -7   4   4       16.77       47.69     17.68 o 
  -6   4   4      270.43      279.30     23.21 o 
  -5   4   4      195.87      182.51     12.50 o 
  -4   4   4      537.21      515.25     27.60 o 
  -3   4   4      317.48      305.36     11.01 o 
  -2   4   4     1137.51     1191.71     18.56 o 
  -1   4   4       38.01       34.31      6.21 o 
   0   4   4     1306.17     1361.15     27.60 o 
   1   4   4      437.99      479.55     20.99 o 
   2   4   4      964.38      959.99     34.28 o 
   3   4   4      379.38      421.00      9.36 o 
   4   4   4      171.76      188.53     11.07 o 
   5   4   4      143.18      167.36     13.29 o 
   6   4   4      206.66      205.42     12.15 o 
   7   4   4      599.10      583.61     17.18 o 
   8   4   4      152.32      125.64     15.46 o 
   9   4   4        1.19       -7.09     16.36 o 
  10   4   4       41.21       48.65     61.88 o 
 -13   5   4       11.03       24.53     41.30 o 
 -12   5   4       22.26       29.25     35.14 o 
 -11   5   4       10.16       23.07     30.42 o 
 -10   5   4        4.71       17.57     21.73 o 
  -9   5   4       27.49       -8.84     18.71 o 
  -8   5   4      338.69      354.02     29.83 o 
  -7   5   4      525.76      488.42     17.68 o 
  -6   5   4      368.66      320.80     15.65 o 
  -5   5   4      661.22      662.11     18.71 o 
  -4   5   4     1860.31     1928.66     31.99 o 
  -3   5   4       54.19       42.34      7.82 o 
  -2   5   4     2097.01     2273.94     34.36 o 
  -1   5   4      419.02      427.67     10.97 o 
   0   5   4     3874.71     3970.84     52.55 o 
   1   5   4      670.76      707.23     14.37 o 
   2   5   4       84.85       93.33      6.62 o 
   3   5   4       43.01       43.90      8.84 o 
   4   5   4       20.89       22.78      8.84 o 
   5   5   4        0.73       -3.60      8.49 o 
   6   5   4       20.57        7.83      9.98 o 
   7   5   4       11.74       15.46     10.97 o 
   8   5   4      486.47      535.92     18.71 o 
   9   5   4      140.99      201.09     24.89 o 
  10   5   4       82.62       69.00     35.14 o 
 -13   6   4      194.52      264.66     50.66 o 
 -12   6   4       13.86      -50.68     67.42 o 
 -11   6   4      629.95      557.91     36.72 o 
 -10   6   4      193.19      225.76     36.50 o 
  -9   6   4      219.13      186.90     13.08 o 
  -8   6   4        3.81       25.06     14.31 o 
  -7   6   4      600.74      530.56     25.44 o 
  -6   6   4      304.42      309.41     18.76 o 
  -5   6   4      795.11      838.96     21.86 o 
  -4   6   4        0.16       -7.32      7.32 o 
  -3   6   4        4.82       13.23      9.36 o 
  -2   6   4        4.61       15.46      7.82 o 
  -1   6   4        1.68        8.33      6.88 o 
   0   6   4     1221.86     1318.15     20.33 o 
   1   6   4        8.09        3.41     13.29 o 
   2   6   4     7874.30     8524.19    112.23 o 
   3   6   4      292.24      292.61     15.06 o 
   4   6   4       22.18       21.48      8.49 o 
   5   6   4       14.84       19.85      8.49 o 
   6   6   4      310.86      357.95     13.20 o 
   7   6   4      143.19      149.93     13.29 o 
   8   6   4       85.66       85.56     19.91 o 
   9   6   4        0.22       -9.75     40.89 o 
  10   6   4       81.97      165.44     37.51 o 
 -13   7   4        7.19       84.75     46.22 o 
 -12   7   4      189.67      242.43     44.50 o 
 -11   7   4      138.25      126.20     46.43 o 
 -10   7   4      158.58      156.12     19.58 o 
  -9   7   4       47.50       32.07     12.70 o 
  -8   7   4      450.01      449.39     19.61 o 
  -7   7   4      298.81      312.85     20.33 o 
  -6   7   4      113.51      109.03     14.03 o 
  -5   7   4       25.37       14.58     11.01 o 
  -4   7   4     5620.88     5691.98     75.77 o 
  -3   7   4      106.93       91.35     18.76 o 
  -2   7   4        0.58       12.05      8.49 o 
  -1   7   4     2246.87     2244.77     33.57 o 
   0   7   4       26.38       34.42      7.82 o 
   1   7   4      589.73      643.91     15.88 o 
   2   7   4      532.43      466.64     13.08 o 
   3   7   4      153.11      140.44      9.38 o 
   4   7   4        5.65       20.75     14.37 o 
   5   7   4        4.46        0.46     11.01 o 
   6   7   4     1179.99     1188.32     22.62 o 
   7   7   4       11.74       13.23     18.76 o 
   8   7   4        5.78       25.44     17.68 o 
   9   7   4       50.94       18.82     27.60 o 
  10   7   4      115.76       77.93     32.38 o 
 -13   8   4        7.49       48.77     50.32 o 
 -12   8   4       18.91       33.89     46.08 o 
 -11   8   4      281.47      288.29     39.28 o 
 -10   8   4      124.88      186.51     18.76 o 
  -9   8   4      554.06      508.42     19.06 o 
  -8   8   4      124.88       97.62     14.78 o 
  -7   8   4       79.37       60.74     17.18 o 
  -6   8   4       59.71       50.91     12.50 o 
  -5   8   4      189.89      185.75     14.03 o 
  -4   8   4      503.51      465.61     26.52 o 
  -3   8   4       70.35       59.66     10.97 o 
  -2   8   4     1838.02     1813.08     29.56 o 
  -1   8   4        5.38       12.14     25.44 o 
   0   8   4        0.00       -6.62      9.01 o 
   1   8   4     1912.27     1925.97     41.98 o 
   2   8   4     1990.91     1838.05     30.42 o 
   3   8   4      219.25      204.03     13.23 o 
   4   8   4        2.95       22.16     17.68 o 
   5   8   4      100.53      124.08     11.66 o 
   6   8   4       26.56       27.60     10.97 o 
   7   8   4       24.85       31.99     12.50 o 
   8   8   4        7.58       18.89     16.33 o 
   9   8   4       10.87        0.20     25.50 o 
  10   8   4        6.37        3.64     50.82 o 
 -12   9   4       20.18       21.49     48.78 o 
 -11   9   4       18.14       25.42     24.44 o 
 -10   9   4       47.27       58.44     18.76 o 
  -9   9   4      415.25      455.78     22.82 o 
  -8   9   4      200.36      208.05     30.97 o 
  -7   9   4       29.77       53.74     16.60 o 
  -6   9   4      303.44      314.19     17.18 o 
  -5   9   4       75.54       88.46     12.50 o 
  -4   9   4      812.20      838.70     35.36 o 
  -3   9   4        1.45        4.98     10.07 o 
  -2   9   4        0.65        1.08      9.36 o 
  -1   9   4      286.43      292.86     12.50 o 
   0   9   4     4555.17     4566.21     77.45 o 
   1   9   4        7.62       12.36     11.01 o 
   2   9   4     4393.42     4941.07     78.07 o 
   3   9   4      304.81      313.95     12.22 o 
   4   9   4      354.85      376.93     14.03 o 
   5   9   4       39.73       64.42     14.37 o 
   6   9   4       20.11       22.13     10.97 o 
   7   9   4       29.96       25.38     19.85 o 
   8   9   4        3.84       -1.02     19.61 o 
   9   9   4      142.46      138.49     63.03 o 
  10   9   4       92.67       25.87     40.89 o 
 -12  10   4       29.09       57.50     49.23 o 
 -11  10   4       13.04       30.59     29.25 o 
 -10  10   4       21.37       25.57     22.38 o 
  -9  10   4      118.82      196.13     25.38 o 
  -8  10   4       21.16       15.77     16.36 o 
  -7  10   4      121.94       92.06     16.98 o 
  -6  10   4      152.25      169.77     17.68 o 
  -5  10   4        0.13        5.47     10.97 o 
  -4  10   4      313.57      265.98     27.66 o 
  -3  10   4        1.03      -29.89     29.89 o 
  -2  10   4        1.75        1.38      7.64 o 
  -1  10   4     1237.68     1228.67     36.44 o 
   0  10   4     1106.99     1164.69     27.60 o 
   1  10   4        4.95       21.06     11.66 o 
   2  10   4      190.54      184.27     18.76 o 
   3  10   4      511.64      498.97     13.81 o 
   4  10   4      226.96      245.37     18.82 o 
   5  10   4        0.92        6.96     14.30 o 
   6  10   4        9.24       -4.42     13.81 o 
   7  10   4       21.73       64.46     15.65 o 
   8  10   4      894.48      920.44     45.34 o 
   9  10   4      901.28      922.11     66.89 o 
  10  10   4       45.92       62.39     40.26 o 
 -12  11   4       10.13      -18.42     52.19 o 
 -11  11   4       43.81       62.55     39.75 o 
 -10  11   4        1.37      -13.99     44.20 o 
  -9  11   4      932.62      893.89     35.53 o 
  -8  11   4      664.12      593.89     25.74 o 
  -7  11   4      294.62      304.94     49.73 o 
  -6  11   4      430.20      436.65     21.86 o 
  -5  11   4        5.64       -7.78     12.70 o 
  -4  11   4      147.13      182.65     16.36 o 
  -3  11   4      279.14      295.68     15.65 o 
  -2  11   4      102.64      152.73     14.37 o 
  -1  11   4      151.83      165.02     43.06 o 
   0  11   4     2656.52     2809.25     52.33 o 
   1  11   4      209.02      201.32     14.03 o 
   2  11   4      609.40      632.15     38.67 o 
   3  11   4       16.71       36.24     10.07 o 
   4  11   4     1185.37     1207.74     26.52 o 
   5  11   4       13.95      -17.06     18.56 o 
   6  11   4     1062.27     1064.45     24.20 o 
   7  11   4        0.82        6.79     23.27 o 
   8  11   4      258.65      232.60     25.74 o 
   9  11   4       28.34        7.93     29.83 o 
 -12  12   4      117.81      124.23     50.76 o 
 -11  12   4        8.55       61.98     30.63 o 
 -10  12   4       91.01       83.19     28.89 o 
  -9  12   4      153.44      117.15     31.35 o 
  -8  12   4       43.04       24.01     17.90 o 
  -7  12   4      291.08      233.32     21.05 o 
  -6  12   4        9.65       35.30     15.65 o 
  -5  12   4        4.37        9.98     29.83 o 
  -4  12   4       65.38       46.85     14.78 o 
  -3  12   4      559.49      569.41     28.75 o 
  -2  12   4       89.28       80.15     13.20 o 
  -1  12   4     1420.89     1408.68     46.43 o 
   0  12   4       33.87       27.60     19.91 o 
   1  12   4        9.91       12.37     13.23 o 
   2  12   4        6.03       15.71     13.20 o 
   3  12   4        0.05       -4.45     13.08 o 
   4  12   4       13.88       43.06     37.59 o 
   5  12   4      563.85      552.86     38.67 o 
   6  12   4       12.99       16.54     14.03 o 
   7  12   4       29.06       23.89     20.02 o 
   8  12   4        2.49        9.41     45.34 o 
   9  12   4      113.52      170.35     43.74 o 
 -12  13   4        9.01       11.38     77.34 o 
 -11  13   4        0.00        3.76     44.01 o 
 -10  13   4      122.52       27.60     40.65 o 
  -9  13   4      350.42      340.98     49.73 o 
  -8  13   4        7.42       29.59     27.60 o 
  -7  13   4      174.37      156.70     21.86 o 
  -6  13   4     1735.29     1760.15     37.51 o 
  -5  13   4      205.38      222.77     46.37 o 
  -4  13   4       86.87      142.06     26.52 o 
  -3  13   4       33.25       11.07     14.03 o 
  -2  13   4      804.31      807.53     24.20 o 
  -1  13   4       82.82       96.57     20.99 o 
   0  13   4        0.64        9.05     27.60 o 
   1  13   4        1.11        2.94     16.60 o 
   2  13   4      177.49      122.71     15.65 o 
   3  13   4       47.90       46.62     10.97 o 
   4  13   4       54.09       52.88     27.60 o 
   5  13   4      216.92      211.39     16.36 o 
   6  13   4      223.84      205.14     17.18 o 
   7  13   4        9.48       45.99     22.38 o 
   8  13   4       82.01       48.52     32.73 o 
   9  13   4      163.35      260.78     64.05 o 
 -11  14   4       26.60       52.74     49.94 o 
 -10  14   4        0.02        9.98     43.72 o 
  -9  14   4       36.60        3.24     33.93 o 
  -8  14   4      101.05       58.59     23.31 o 
  -7  14   4       58.39      -16.60     29.83 o 
  -6  14   4      499.47      530.70     26.54 o 
  -5  14   4       37.50       42.80     19.85 o 
  -4  14   4        0.31       19.91     18.71 o 
  -3  14   4      834.27      860.59     28.75 o 
  -2  14   4        5.54      -16.48     22.13 o 
  -1  14   4      240.75      255.87     17.90 o 
   0  14   4      393.98      406.90     23.47 o 
   1  14   4      116.88      123.80     14.03 o 
   2  14   4      272.77      298.94     17.18 o 
   3  14   4        6.42        0.67     15.37 o 
   4  14   4     1052.89      996.87     27.98 o 
   5  14   4        1.46        8.84     14.03 o 
   6  14   4       92.57      116.86     19.10 o 
   7  14   4        4.42      -12.86     33.14 o 
   8  14   4      292.39      342.55     57.49 o 
   9  14   4       71.76       53.90     37.60 o 
 -11  15   4       98.84       99.67     53.04 o 
 -10  15   4       82.36      104.27     47.65 o 
  -9  15   4      201.04      179.75     32.73 o 
  -8  15   4      391.53      408.94     35.36 o 
  -7  15   4       56.11       61.14     27.60 o 
  -6  15   4      146.94      125.05     22.62 o 
  -5  15   4        5.24        2.57     20.10 o 
  -4  15   4      660.49      656.26     28.75 o 
  -3  15   4      286.06      312.89     25.44 o 
  -2  15   4       27.32       39.55     16.36 o 
  -1  15   4        8.57       27.55     16.36 o 
   0  15   4      237.73      294.34     20.69 o 
   1  15   4        0.54       -8.78     20.33 o 
   2  15   4      804.35      778.41     23.47 o 
   3  15   4      250.41      247.58     17.90 o 
   4  15   4      724.55      769.11     25.00 o 
   5  15   4       10.50        1.36     19.06 o 
   6  15   4       92.39       58.45     24.09 o 
   7  15   4       69.37       37.80     23.86 o 
   8  15   4      707.26      669.42     78.48 o 
 -11  16   4        0.88       15.76     52.33 o 
 -10  16   4        0.09       27.66     46.86 o 
  -9  16   4        0.14      -32.74     60.74 o 
  -8  16   4       73.39      101.54     28.59 o 
  -7  16   4      426.94      332.60     91.71 o 
  -6  16   4        0.01      -20.99     20.99 o 
  -5  16   4       77.35       77.06     19.47 o 
  -4  16   4        6.16      -24.30     24.30 o 
  -3  16   4      258.51      272.61     39.75 o 
  -2  16   4     2853.96     2979.51     51.54 o 
  -1  16   4      465.37      496.18     36.44 o 
   0  16   4      240.14      220.29     38.67 o 
   1  16   4       48.59       41.25     16.36 o 
   2  16   4      553.00      587.04     28.75 o 
   3  16   4     1060.68     1068.17     49.73 o 
   4  16   4       77.96       83.29     17.90 o 
   5  16   4       13.37      -20.17     25.74 o 
   6  16   4        0.15        2.16     25.73 o 
   7  16   4      126.34       84.41     32.67 o 
   8  16   4        0.09       44.42     68.50 o 
 -10  17   4       31.73      -39.77     65.19 o 
  -9  17   4      108.46      134.83     40.65 o 
  -8  17   4     1535.19     1522.56     60.04 o 
  -7  17   4       44.27       62.06     37.59 o 
  -6  17   4        8.89       23.82     21.73 o 
  -5  17   4      104.84       37.43     22.62 o 
  -4  17   4        2.06       14.02     17.54 o 
  -3  17   4        3.65       -3.07     19.91 o 
  -2  17   4        4.95      -15.75     17.54 o 
  -1  17   4       23.46       29.98     21.19 o 
   0  17   4      122.15      152.66     30.91 o 
   1  17   4      347.57      370.61     26.52 o 
   2  17   4      588.50      578.97     25.00 o 
   3  17   4      278.98      299.35     30.91 o 
   4  17   4        9.88       26.52     19.91 o 
   5  17   4       68.40       80.92     25.38 o 
   6  17   4       66.91       17.72     27.41 o 
   7  17   4        0.20      -45.14     45.14 o 
   8  17   4      797.20      986.00    138.14 o 
 -10  18   4        0.17      -14.48     49.06 o 
  -9  18   4       45.75       28.46     44.61 o 
  -8  18   4      390.68      437.65     46.17 o 
  -7  18   4      124.53       86.18     31.21 o 
  -6  18   4       11.09        6.45     29.04 o 
  -5  18   4        0.68       18.73     35.36 o 
  -4  18   4      555.66      535.66     52.98 o 
  -3  18   4       15.31       30.29     18.56 o 
  -2  18   4     1454.54     1616.03    106.08 o 
  -1  18   4      629.68      637.63     25.00 o 
   0  18   4        1.30        5.40     16.54 o 
   1  18   4        1.92      -22.82     22.82 o 
   2  18   4     2451.65     2605.47     48.48 o 
   3  18   4      119.52      125.09     21.86 o 
   4  18   4        3.76        2.38     24.30 o 
   5  18   4       33.24       51.40     39.75 o 
   6  18   4       32.85       17.99     39.81 o 
   7  18   4       58.05       68.74     40.88 o 
  -9  19   4      233.63      175.52     44.50 o 
  -8  19   4      137.97      119.99     46.83 o 
  -7  19   4       37.20       45.26     39.82 o 
  -6  19   4        5.20        4.29     29.04 o 
  -5  19   4      140.21      120.77     30.20 o 
  -4  19   4       44.15       59.43     28.69 o 
  -3  19   4        3.99       19.85     20.33 o 
  -2  19   4       12.93        4.39     20.33 o 
  -1  19   4      477.17      485.84     40.89 o 
   0  19   4       13.39       12.99     22.62 o 
   1  19   4      665.23      665.68     29.56 o 
   2  19   4      787.42      816.45     32.67 o 
   3  19   4        3.81       22.86     22.62 o 
   4  19   4       39.40       35.30     27.31 o 
   5  19   4       53.38       50.88     53.04 o 
   6  19   4        0.05       35.29     39.29 o 
   7  19   4      290.50      292.38     47.44 o 
  -9  20   4       12.49      -55.35     55.35 o 
  -8  20   4       89.90       54.19     74.03 o 
  -7  20   4       55.64       68.73     47.51 o 
  -6  20   4        0.17       -9.92     42.18 o 
  -5  20   4      243.00      198.39     54.12 o 
  -4  20   4        2.04      -14.55     40.83 o 
  -3  20   4      137.66      185.51     28.59 o 
  -2  20   4      143.46      153.71     29.56 o 
  -1  20   4      330.31      342.37     28.89 o 
   0  20   4      167.27      145.33     23.47 o 
   1  20   4     1670.45     1939.03     80.65 o 
   2  20   4      573.43      545.74     31.14 o 
   3  20   4      200.82      202.95     27.98 o 
   4  20   4       27.21       12.14     29.25 o 
   5  20   4      226.29      246.89     47.74 o 
   6  20   4       89.64       94.27     46.06 o 
  -8  21   4        7.84       16.97     44.01 o 
  -7  21   4        1.24       50.82     39.04 o 
  -6  21   4       11.27       40.17     36.72 o 
  -5  21   4       65.51       94.07     38.20 o 
  -4  21   4       12.79      -14.37     38.67 o 
  -3  21   4        0.04       30.51     26.52 o 
  -2  21   4       22.55       43.00     38.67 o 
  -1  21   4        0.74      -16.51     28.59 o 
   0  21   4       19.52       76.28     30.97 o 
   1  21   4       57.27       51.90     26.54 o 
   2  21   4      481.76      527.12     34.94 o 
   3  21   4      149.70      170.29     37.74 o 
   4  21   4        4.97       13.18     48.63 o 
   5  21   4        8.98        8.11     54.18 o 
   6  21   4        1.02       39.05     43.46 o 
  -8  22   4       10.17        4.45     64.11 o 
  -7  22   4        7.54       64.57     50.76 o 
  -6  22   4        3.41        9.72     74.03 o 
  -5  22   4        9.35       38.39     44.50 o 
  -4  22   4        5.25       28.01     31.42 o 
  -3  22   4      125.67      133.84     39.75 o 
  -2  22   4        5.70       69.63     35.01 o 
  -1  22   4      111.03       94.39     46.43 o 
   0  22   4       27.17       40.82     31.35 o 
   1  22   4       23.29      -22.04     28.75 o 
   2  22   4        5.50       36.06     28.13 o 
   3  22   4       25.48        0.90     76.26 o 
   4  22   4       77.97      132.89     47.45 o 
   5  22   4        1.12      -25.89     58.31 o 
  -7  23   4       15.74        1.43     55.44 o 
  -6  23   4       17.61       51.63     54.12 o 
  -5  23   4       19.14       12.21     41.83 o 
  -4  23   4        2.19      -42.10     42.10 o 
  -3  23   4        2.60      -36.64     36.64 o 
  -2  23   4       88.02       45.62     75.11 o 
  -1  23   4       88.26       13.57     30.22 o 
   0  23   4      117.93       95.48     35.36 o 
   1  23   4        0.61       19.23     35.12 o 
   2  23   4      468.95      490.33     50.31 o 
   3  23   4        2.46       94.67     47.74 o 
   4  23   4        0.12        5.41     57.83 o 
  -6  24   4       90.72       42.40     45.67 o 
  -5  24   4        4.47       57.53     51.51 o 
  -4  24   4      162.90      143.82     49.23 o 
  -3  24   4       53.52       71.84     46.83 o 
  -2  24   4      224.32      276.87     38.73 o 
  -1  24   4      287.81      351.33     43.00 o 
   0  24   4       17.18       -2.71     41.41 o 
   1  24   4      721.40      659.12     61.54 o 
   2  24   4      396.67      342.34     60.74 o 
   3  24   4       23.74       54.76     51.45 o 
   4  24   4       35.12       72.89     61.82 o 
  -5  25   4        4.71       29.32     56.35 o 
  -4  25   4        0.62       -7.57     37.12 o 
  -3  25   4        1.02       74.29     54.12 o 
  -2  25   4       12.77       80.71     48.48 o 
  -1  25   4       18.77       32.33     48.65 o 
   0  25   4      104.28      131.79     64.05 o 
   1  25   4       13.98       -7.79     52.82 o 
   2  25   4      296.09      288.60     60.55 o 
  -4  26   4       75.07       51.90     51.54 o 
  -3  26   4       11.26      -20.99     48.48 o 
  -2  26   4      475.06      451.08     50.76 o 
  -1  26   4      237.62      264.38     63.08 o 
   0  26   4        0.18      -34.08     61.75 o 
   1  26   4       32.37       54.02     46.14 o 
 -13   0   5      606.19      508.29     66.27 o 
 -11   0   5        0.01       48.59     41.98 o 
  -9   0   5       61.84       46.43     26.46 o 
  -7   0   5       10.80       11.07     17.68 o 
  -5   0   5      630.79      601.03     24.30 o 
  -3   0   5      388.06      406.66     15.52 o 
  -1   0   5      111.86      130.38      8.78 o 
   1   0   5        0.00       -4.45      4.45 o 
   3   0   5      761.59      828.71     17.68 o 
   5   0   5      111.25      141.45     13.23 o 
   7   0   5       77.37       95.02     15.52 o 
   9   0   5      677.16      722.63     61.82 o 
 -13   1   5      279.13      300.47     53.90 o 
 -12   1   5       14.72       36.23     37.11 o 
 -11   1   5       55.62       50.11     29.18 o 
 -10   1   5       17.16       16.80     21.05 o 
  -9   1   5      701.55      664.64     25.74 o 
  -8   1   5      406.91      417.42     26.52 o 
  -7   1   5        7.07        6.49     16.60 o 
  -6   1   5      138.20      152.73     14.37 o 
  -5   1   5        6.19       -2.23     10.97 o 
  -4   1   5      848.26      820.79     16.36 o 
  -3   1   5      826.31      893.57     31.99 o 
  -2   1   5      520.46      525.02     10.97 o 
  -1   1   5      175.69      195.63      6.21 o 
   0   1   5        0.19       -2.23      4.68 o 
   1   1   5        0.00        2.22      7.76 o 
   2   1   5     1889.60     2063.26     33.57 o 
   3   1   5        6.61       16.60      6.21 o 
   4   1   5       60.46       65.36      6.21 o 
   5   1   5       12.60       34.41     16.60 o 
   6   1   5      240.14      224.33     12.21 o 
   7   1   5      141.45      173.02     35.36 o 
   8   1   5       68.13       89.67     15.65 o 
   9   1   5      824.21      867.87     49.23 o 
  10   1   5        3.65      -27.13     34.94 o 
 -13   2   5       41.44      143.24     51.51 o 
 -12   2   5      552.27      566.63     45.33 o 
 -11   2   5      145.70      166.88     33.34 o 
 -10   2   5        0.36       -0.73     19.47 o 
  -9   2   5      863.68      943.89     29.68 o 
  -8   2   5      128.41      126.03     17.18 o 
  -7   2   5        0.51      -12.15     14.03 o 
  -6   2   5      860.44      820.32     47.51 o 
  -5   2   5      211.18      198.48     24.30 o 
  -4   2   5      121.53      107.63      9.01 o 
  -3   2   5      123.94      112.33      7.32 o 
  -2   2   5       78.72       61.71     11.07 o 
  -1   2   5       30.78       39.05      6.62 o 
   0   2   5       15.23       26.08      8.84 o 
   1   2   5        0.76        4.64      5.68 o 
   2   2   5     1198.48     1202.60     36.44 o 
   3   2   5      178.44      177.29     20.99 o 
   4   2   5     2454.06     2602.16     46.37 o 
   5   2   5      260.97      239.92      8.49 o 
   6   2   5       28.09       40.62      8.49 o 
   7   2   5      106.81      102.92     28.75 o 
   8   2   5      673.79      659.68     21.86 o 
   9   2   5       74.69       52.03     24.86 o 
  10   2   5      517.14      413.04     44.61 o 
 -13   3   5       32.66       65.19     40.65 o 
 -12   3   5        2.26        7.05     42.93 o 
 -11   3   5       98.89      102.56     34.94 o 
 -10   3   5      150.83      182.35     21.86 o 
  -9   3   5      145.16      157.78     19.47 o 
  -8   3   5       98.88       89.50     17.18 o 
  -7   3   5      121.83      137.44     38.67 o 
  -6   3   5      813.39      775.99     16.33 o 
  -5   3   5      301.51      282.41     11.01 o 
  -4   3   5     2684.55     2708.27     38.10 o 
  -3   3   5      323.57      308.06     20.99 o 
  -2   3   5     1270.64     1349.34     22.13 o 
  -1   3   5      488.28      533.18     17.68 o 
   0   3   5     2847.42     2992.09     37.12 o 
   1   3   5        1.39       15.63     12.15 o 
   2   3   5       79.47       99.21     30.91 o 
   3   3   5        6.80       40.42     30.97 o 
   4   3   5      705.38      720.80     38.67 o 
   5   3   5       37.19       36.72      6.88 o 
   6   3   5      348.55      336.30     12.50 o 
   7   3   5      318.92      371.00     17.54 o 
   8   3   5      120.87      102.38     15.46 o 
   9   3   5        8.97       29.47     48.59 o 
  10   3   5       17.01       29.69     31.14 o 
 -13   4   5      149.89      107.01     52.33 o 
 -12   4   5       83.96      112.70     45.33 o 
 -11   4   5      227.93      327.00     37.11 o 
 -10   4   5      220.56      257.71     24.20 o 
  -9   4   5       33.57      -12.77     25.44 o 
  -8   4   5      357.65      342.10     21.05 o 
  -7   4   5       20.52       28.52      8.03 o 
  -6   4   5      302.05      307.81     23.21 o 
  -5   4   5       22.78        6.74     12.15 o 
  -4   4   5      119.49      111.07      8.49 o 
  -3   4   5      111.47      106.99      8.49 o 
  -2   4   5      755.18      729.30     39.75 o 
  -1   4   5       83.97       87.19      8.84 o 
   0   4   5       54.93       62.72      5.53 o 
   1   4   5       30.58       43.14      8.49 o 
   2   4   5      204.52      196.65     14.03 o 
   3   4   5       49.20       66.27     13.20 o 
   4   4   5       35.16       11.95     13.20 o 
   5   4   5      116.92      134.85     12.15 o 
   6   4   5      792.19      801.39     17.18 o 
   7   4   5       31.49       22.94     11.66 o 
   8   4   5        3.61       -7.50     28.69 o 
   9   4   5        2.45       28.12     23.27 o 
  10   4   5        2.19       44.19     34.22 o 
 -13   5   5       90.34      141.53     47.51 o 
 -12   5   5       36.21       -5.47     42.18 o 
 -11   5   5     1154.85     1164.06     51.54 o 
 -10   5   5      303.45      318.26     26.54 o 
  -9   5   5      351.56      373.89     22.62 o 
  -8   5   5      243.38      226.77     13.38 o 
  -7   5   5      231.10      224.45     15.65 o 
  -6   5   5       24.09       37.59     12.50 o 
  -5   5   5      376.07      366.86     15.65 o 
  -4   5   5     1850.59     1705.32     29.68 o 
  -3   5   5      191.64      220.07     15.46 o 
  -2   5   5     7905.79     8300.48     99.69 o 
  -1   5   5      156.17      173.56      7.82 o 
   0   5   5     2162.56     2270.81     32.38 o 
   1   5   5       26.25       24.82     10.07 o 
   2   5   5      101.71      137.96     24.30 o 
   3   5   5        0.09       -9.40     11.36 o 
   4   5   5        4.65       21.77     14.78 o 
   5   5   5      196.93      216.67     32.05 o 
   6   5   5       51.87       58.89     20.99 o 
   7   5   5      339.79      324.75     14.78 o 
   8   5   5      267.95      259.70     20.10 o 
   9   5   5       28.07       12.86     29.70 o 
  10   5   5       37.31       87.58     43.12 o 
 -13   6   5       19.80       17.47     41.98 o 
 -12   6   5        0.20      -37.59     50.19 o 
 -11   6   5       33.32       49.73     28.15 o 
 -10   6   5      104.54       50.52     23.21 o 
  -9   6   5       18.65       12.42     12.22 o 
  -8   6   5       33.45       35.93     33.14 o 
  -7   6   5        1.49        5.29     14.78 o 
  -6   6   5       20.53       27.66     12.50 o 
  -5   6   5      609.95      597.78     18.71 o 
  -4   6   5     2783.53     2760.22     42.18 o 
  -3   6   5      291.34      291.10     12.50 o 
  -2   6   5     1086.39     1119.14     20.10 o 
  -1   6   5      126.12      115.47     17.68 o 
   0   6   5      131.74      117.99      7.32 o 
   1   6   5     1190.66     1305.37     19.47 o 
   2   6   5     3022.86     3111.16     56.67 o 
   3   6   5       13.36       15.09     14.78 o 
   4   6   5     1689.02     1627.95     24.20 o 
   5   6   5      339.27      278.63     18.76 o 
   6   6   5     4186.17     4042.24     53.04 o 
   7   6   5      155.66      159.83     11.66 o 
   8   6   5      207.69      131.64     24.30 o 
   9   6   5        1.74        3.69     26.04 o 
  10   6   5        3.21       54.68     34.69 o 
 -13   7   5      121.07      137.34     46.17 o 
 -12   7   5       58.32      113.45     47.65 o 
 -11   7   5        0.58      -14.81     38.25 o 
 -10   7   5       25.18       17.83     23.27 o 
  -9   7   5       30.06       35.61     11.83 o 
  -8   7   5      193.48      162.98     21.05 o 
  -7   7   5        1.27       32.23     17.68 o 
  -6   7   5      313.67      316.00     18.76 o 
  -5   7   5        0.00       -5.97     10.59 o 
  -4   7   5       41.32       32.96     10.07 o 
  -3   7   5        1.77       -1.14      9.36 o 
  -2   7   5     2717.60     2767.32     42.93 o 
  -1   7   5      743.39      729.92     22.13 o 
   0   7   5     1609.72     1712.66     29.83 o 
   1   7   5      516.20      557.97     12.50 o 
   2   7   5      591.50      615.42     12.50 o 
   3   7   5       41.54       45.31      4.68 o 
   4   7   5     1970.53     1942.55     28.89 o 
   5   7   5      236.76      208.31     11.07 o 
   6   7   5      407.71      395.41     27.66 o 
   7   7   5        0.93       -8.84     15.65 o 
   8   7   5       61.51       62.67     27.60 o 
   9   7   5       41.41       -5.62     28.59 o 
 -13   8   5       24.25       -9.47     52.51 o 
 -12   8   5      179.60      277.73     46.55 o 
 -11   8   5       75.90       21.66     41.18 o 
 -10   8   5      551.27      550.53     22.09 o 
  -9   8   5      271.51      258.17     18.76 o 
  -8   8   5       21.11       13.44     20.10 o 
  -7   8   5       15.83        4.83     13.20 o 
  -6   8   5     1140.36     1120.52     26.54 o 
  -5   8   5       39.43       47.06     27.60 o 
  -4   8   5      570.56      588.21     17.90 o 
  -3   8   5      312.97      329.52     20.99 o 
  -2   8   5      104.36       96.87     11.66 o 
  -1   8   5        0.15       -3.94      7.32 o 
   0   8   5      311.90      365.96     33.14 o 
   1   8   5      968.11     1017.09     23.15 o 
   2   8   5      722.17      835.13     16.36 o 
   3   8   5        0.21        0.73      7.86 o 
   4   8   5       31.20       32.06      6.88 o 
   5   8   5      153.27      145.87      9.36 o 
   6   8   5        0.00       20.99      9.36 o 
   7   8   5      146.60      126.12     19.91 o 
   8   8   5      147.60      183.28     26.53 o 
   9   8   5      205.27      242.95     72.89 o 
 -12   9   5       10.10      -16.43     47.50 o 
 -11   9   5       23.34       39.18     21.05 o 
 -10   9   5      182.94      204.93     22.99 o 
  -9   9   5        3.20       11.35     17.90 o 
  -8   9   5       80.27       55.45     17.90 o 
  -7   9   5      133.14      163.50     19.47 o 
  -6   9   5       70.63       61.04     14.03 o 
  -5   9   5       96.81       87.39     14.03 o 
  -4   9   5      908.43      895.02     40.89 o 
  -3   9   5       85.90      102.46     12.50 o 
  -2   9   5       93.50       58.39     18.82 o 
  -1   9   5      243.41      224.45     13.23 o 
   0   9   5      370.97      426.63     17.18 o 
   1   9   5      160.26      173.68     30.97 o 
   2   9   5       80.72       90.60      9.98 o 
   3   9   5      247.61      249.70     10.97 o 
   4   9   5       75.54       83.59      9.36 o 
   5   9   5        1.47       13.82      8.49 o 
   6   9   5      301.97      308.14     32.05 o 
   7   9   5        0.01       25.31     15.52 o 
   8   9   5       25.96       13.01     25.38 o 
   9   9   5        7.53       -1.61     67.42 o 
 -12  10   5        4.37       44.10     62.97 o 
 -11  10   5      360.04      409.87     43.12 o 
 -10  10   5      432.56      404.50     23.31 o 
  -9  10   5       34.80       50.82     25.00 o 
  -8  10   5        1.28      -11.43     14.78 o 
  -7  10   5       18.98       14.73     16.36 o 
  -6  10   5       49.18       44.14     17.68 o 
  -5  10   5     1163.07     1116.15     28.15 o 
  -4  10   5      429.83      477.67     23.21 o 
  -3  10   5     1706.32     1697.25     31.21 o 
  -2  10   5     1530.20     1610.08     29.68 o 
  -1  10   5      411.92      385.50     14.78 o 
   0  10   5     3401.36     3649.45     63.26 o 
   1  10   5      194.02      188.79     34.28 o 
   2  10   5        7.19       14.67      8.49 o 
   3  10   5       14.55       12.49      9.01 o 
   4  10   5       34.19       23.49     18.76 o 
   5  10   5       11.57       15.46      9.36 o 
   6  10   5      766.33      789.42     34.28 o 
   7  10   5      116.27      118.73     18.82 o 
   8  10   5      418.15      400.69     38.25 o 
   9  10   5       16.03       48.80     32.31 o 
 -12  11   5        0.01       75.30     45.14 o 
 -11  11   5       65.14       75.76     29.48 o 
 -10  11   5      113.79      132.05     39.82 o 
  -9  11   5      189.51      148.05     24.89 o 
  -8  11   5        5.44       -8.84     33.14 o 
  -7  11   5       14.70       28.20     19.47 o 
  -6  11   5      551.48      558.07     23.47 o 
  -5  11   5      746.36      770.76     22.62 o 
  -4  11   5      104.03       88.45     15.46 o 
  -3  11   5      140.92      120.64     22.07 o 
  -2  11   5     1268.38     1299.36     26.54 o 
  -1  11   5      307.06      342.89     16.36 o 
   0  11   5     1677.10     1656.83     59.66 o 
   1  11   5      160.23      166.48     12.50 o 
   2  11   5      311.83      306.89     33.14 o 
   3  11   5      143.65      134.81     10.97 o 
   4  11   5       43.74       43.00     11.66 o 
   5  11   5        1.02      -15.65     15.65 o 
   6  11   5      930.86     1022.49     28.89 o 
   7  11   5        0.77      -12.92     32.05 o 
   8  11   5      250.97      211.04     32.92 o 
   9  11   5        5.07      -29.02     81.73 o 
 -12  12   5      277.77      301.99     44.34 o 
 -11  12   5      118.44      135.64     72.95 o 
 -10  12   5      242.58      306.86     68.50 o 
  -9  12   5      315.86      280.05     32.73 o 
  -8  12   5        3.34       45.28     23.47 o 
  -7  12   5       39.77       40.89     18.71 o 
  -6  12   5       68.40       81.65     51.90 o 
  -5  12   5        3.92       -1.08     16.60 o 
  -4  12   5     3180.57     3179.87    124.85 o 
  -3  12   5      135.24      112.88     15.65 o 
  -2  12   5      962.14      908.28     23.47 o 
  -1  12   5       68.10       65.83     15.46 o 
   0  12   5     1382.24     1407.91     43.12 o 
   1  12   5      207.76      218.79     13.20 o 
   2  12   5       17.34       40.17     17.68 o 
   3  12   5      107.47       91.05     10.97 o 
   4  12   5       56.23       70.62     14.37 o 
   5  12   5        2.50      -16.40     17.90 o 
   6  12   5      282.87      278.48     26.52 o 
   7  12   5       27.47       44.26     22.31 o 
   8  12   5      107.22      109.68     32.73 o 
   9  12   5       13.90        8.78     36.65 o 
 -12  13   5        0.07       27.87     46.14 o 
 -11  13   5      101.38      131.28     35.48 o 
 -10  13   5      142.19      108.25     43.72 o 
  -9  13   5       39.14       57.07     35.83 o 
  -8  13   5      333.56      322.59     27.04 o 
  -7  13   5        0.01       10.79     19.47 o 
  -6  13   5       32.29       56.55     30.97 o 
  -5  13   5       63.81       45.28     20.99 o 
  -4  13   5     1393.11     1437.64     31.21 o 
  -3  13   5      364.12      388.54     20.33 o 
  -2  13   5      132.67      136.13     15.65 o 
  -1  13   5       52.29       60.61     14.03 o 
   0  13   5     1871.47     2002.08     42.18 o 
   1  13   5       76.66       77.69     20.99 o 
   2  13   5       10.66        8.78     13.20 o 
   3  13   5      314.94      289.13     14.78 o 
   4  13   5        7.95       21.75     13.20 o 
   5  13   5       10.37       28.69     19.91 o 
   6  13   5      214.78      251.32     20.10 o 
   7  13   5       95.43      128.40     23.86 o 
   8  13   5        0.28      -23.80     44.20 o 
 -11  14   5      106.51      108.31     43.72 o 
 -10  14   5       21.28       49.99     42.04 o 
  -9  14   5      379.74      350.47     39.81 o 
  -8  14   5      333.34      296.71     28.13 o 
  -7  14   5      116.16      114.84     21.86 o 
  -6  14   5     1751.30     1767.26     40.65 o 
  -5  14   5      169.81      136.54     20.33 o 
  -4  14   5     1390.43     1422.29     32.83 o 
  -3  14   5     4120.20     4174.46     67.19 o 
  -2  14   5     1057.59     1075.83     27.31 o 
  -1  14   5     1128.15     1212.82    100.55 o 
   0  14   5      665.92      675.60     25.74 o 
   1  14   5       98.08       96.63     14.78 o 
   2  14   5       17.90       27.66     14.03 o 
   3  14   5       19.40       16.47     12.22 o 
   4  14   5       73.11       56.64     14.03 o 
   5  14   5       73.23       47.52     17.54 o 
   6  14   5      204.32      198.14     69.64 o 
   7  14   5       60.03       74.07     33.76 o 
   8  14   5      237.06      259.09     39.85 o 
 -11  15   5      268.66      292.95     54.12 o 
 -10  15   5       55.76       73.98     38.99 o 
  -9  15   5      100.77       76.90     30.80 o 
  -8  15   5      141.82      140.04     30.91 o 
  -7  15   5      124.45      169.36     24.20 o 
  -6  15   5       18.16       -0.14     27.60 o 
  -5  15   5       61.63       72.01     20.33 o 
  -4  15   5      384.96      361.72     18.71 o 
  -3  15   5     1073.90     1096.94     36.50 o 
  -2  15   5      850.02      850.07     30.97 o 
  -1  15   5      837.27      786.48     30.42 o 
   0  15   5      347.38      351.25     20.33 o 
   1  15   5        4.39      -10.91     19.47 o 
   2  15   5      184.35      169.63     15.65 o 
   3  15   5        6.43        4.19     18.76 o 
   4  15   5      127.79      128.08     16.36 o 
   5  15   5       12.90       12.68     21.19 o 
   6  15   5       22.19       27.70     41.98 o 
   7  15   5       11.06       -5.70     36.10 o 
   8  15   5       53.62       79.94     35.92 o 
 -11  16   5       58.98       63.39     58.57 o 
 -10  16   5        1.56       24.31     44.05 o 
  -9  16   5      274.01      233.45     35.98 o 
  -8  16   5        2.63       30.05     51.90 o 
  -7  16   5      171.68      144.97     30.63 o 
  -6  16   5       22.87       10.69     22.62 o 
  -5  16   5       80.76      107.65     38.67 o 
  -4  16   5      110.85      102.86     29.83 o 
  -3  16   5        1.98       13.75     16.36 o 
  -2  16   5      149.90      106.08     17.54 o 
  -1  16   5        3.77       -2.35     14.78 o 
   0  16   5        3.07        4.45     18.71 o 
   1  16   5        6.55      -12.46     15.35 o 
   2  16   5        5.06        1.59     19.47 o 
   3  16   5      213.91      233.14     38.67 o 
   4  16   5       72.09       79.31     19.47 o 
   5  16   5        0.06       -4.63     25.50 o 
   6  16   5        0.30        4.41     25.73 o 
   7  16   5      194.64      139.45     81.73 o 
 -10  17   5       12.38       84.59     51.51 o 
  -9  17   5        3.33       -8.11     34.29 o 
  -8  17   5      314.65      328.65     64.11 o 
  -7  17   5       34.57       13.73     31.99 o 
  -6  17   5        1.94       48.25     29.04 o 
  -5  17   5        1.28       48.62     23.27 o 
  -4  17   5       64.35       56.30     17.90 o 
  -3  17   5        0.69       -5.42     15.37 o 
  -2  17   5        7.62       -4.45     16.98 o 
  -1  17   5       70.82       61.57     20.10 o 
   0  17   5      392.79      389.59     35.36 o 
   1  17   5        1.20       -8.81     21.19 o 
   2  17   5        3.19       37.71     18.56 o 
   3  17   5      320.04      308.21     22.62 o 
   4  17   5       33.72       67.74     21.63 o 
   5  17   5        2.51      -16.60     34.36 o 
   6  17   5       12.96       29.09     29.04 o 
   7  17   5      127.85       72.06     47.51 o 
 -10  18   5        2.72      -38.31     53.04 o 
  -9  18   5       34.28       54.19     55.27 o 
  -8  18   5      519.83      530.24     46.86 o 
  -7  18   5        2.16       10.50     38.99 o 
  -6  18   5      228.02      189.07     31.77 o 
  -5  18   5       28.01       72.81     23.31 o 
  -4  18   5      189.20      247.37     25.74 o 
  -3  18   5        7.37       30.97     21.86 o 
  -2  18   5       97.07      134.91     24.30 o 
  -1  18   5     1296.23     1399.35     35.14 o 
   0  18   5        3.15       43.17     20.10 o 
   1  18   5      279.09      282.70     24.20 o 
   2  18   5        3.00       14.39     23.86 o 
   3  18   5        0.13       37.59     18.71 o 
   4  18   5      123.55      153.35     72.95 o 
   5  18   5       22.20       31.87     32.29 o 
   6  18   5       65.18       65.25     91.71 o 
   7  18   5      115.32      135.84     54.12 o 
  -9  19   5       20.18       -6.84     41.72 o 
  -8  19   5        0.60       23.21     32.83 o 
  -7  19   5        0.96       29.95     42.10 o 
  -6  19   5      184.53      127.30     74.03 o 
  -5  19   5       45.76       34.65     32.38 o 
  -4  19   5       25.75       64.76     27.98 o 
  -3  19   5       58.06       45.71     25.74 o 
  -2  19   5       45.56       41.53     26.52 o 
  -1  19   5      768.98      756.69     31.99 o 
   0  19   5      886.24      935.57     34.28 o 
   1  19   5      138.92      114.67     26.52 o 
   2  19   5       45.56       85.73     23.27 o 
   3  19   5        3.93       37.74     46.43 o 
   4  19   5        8.30      -21.71     54.12 o 
   5  19   5      124.62       72.71     26.08 o 
   6  19   5      164.73      245.54     72.89 o 
  -9  20   5       21.72       44.68     64.11 o 
  -8  20   5       30.87       66.18     41.83 o 
  -7  20   5       92.97       58.58     51.96 o 
  -6  20   5        0.01      -20.83     37.12 o 
  -5  20   5       19.97       58.23     34.48 o 
  -4  20   5      222.51      232.20     33.93 o 
  -3  20   5        0.40       27.78     27.41 o 
  -2  20   5       12.84       23.40     47.51 o 
  -1  20   5      122.97      118.50     27.98 o 
   0  20   5      238.40      231.79     28.59 o 
   1  20   5      196.16      213.43     27.60 o 
   2  20   5       52.30       63.51     27.41 o 
   3  20   5       77.77      108.13     38.67 o 
   4  20   5        4.50      -15.51     47.51 o 
   5  20   5       77.53       67.68     54.12 o 
   6  20   5       45.04       23.23     58.58 o 
  -8  21   5       15.89      -29.98     54.12 o 
  -7  21   5       54.91       19.37     45.00 o 
  -6  21   5       20.04       19.73     71.87 o 
  -5  21   5       48.41       25.38     29.68 o 
  -4  21   5       97.19       36.43     35.01 o 
  -3  21   5        7.64      -25.50     25.50 o 
  -2  21   5        0.20        6.16     29.56 o 
  -1  21   5       82.57      109.03     27.60 o 
   0  21   5     1088.02     1059.20     41.18 o 
   1  21   5      517.55      549.56     33.93 o 
   2  21   5       25.05       38.31     30.96 o 
   3  21   5        0.32       11.99     42.06 o 
   4  21   5        1.68      -51.90     51.90 o 
   5  21   5       14.36      -53.14     53.14 o 
  -8  22   5       90.73       64.11     79.50 o 
  -7  22   5       97.89      112.26     53.90 o 
  -6  22   5       29.32       -0.48     44.05 o 
  -5  22   5      170.10      170.70     38.71 o 
  -4  22   5      264.33      305.45     35.83 o 
  -3  22   5        4.53       26.52     49.67 o 
  -2  22   5       53.12       27.90     31.04 o 
  -1  22   5       36.21       24.67     50.88 o 
   0  22   5     1538.80     1562.87     53.10 o 
   1  22   5      148.43      141.42     36.72 o 
   2  22   5       55.16      111.98     81.73 o 
   3  22   5       46.72      120.85     45.69 o 
   4  22   5      199.31      227.91     44.20 o 
  -7  23   5        6.56       27.39     62.04 o 
  -6  23   5        7.24       -1.22     48.36 o 
  -5  23   5        0.97      -45.33     45.33 o 
  -4  23   5       57.61       86.31     50.82 o 
  -3  23   5       25.29       42.81     65.19 o 
  -2  23   5      140.31      139.71     38.20 o 
  -1  23   5        7.32       29.69     61.88 o 
   0  23   5      852.20      781.50     61.89 o 
   1  23   5      662.06      647.26     57.13 o 
   2  23   5       62.72      117.93     66.27 o 
   3  23   5      135.70       34.01     56.35 o 
  -6  24   5       12.14      -10.30     40.05 o 
  -5  24   5       18.20      -43.63     46.08 o 
  -4  24   5       81.99       16.36     89.55 o 
  -3  24   5        0.14        4.55     41.40 o 
  -2  24   5      102.78      126.27     45.21 o 
  -1  24   5       80.11      118.14     53.41 o 
   0  24   5      402.44      349.59     56.24 o 
   1  24   5        3.43       52.13     51.74 o 
   2  24   5        6.14       24.95     40.81 o 
  -4  25   5       79.58       69.72     44.01 o 
  -3  25   5        1.26      -25.08     59.66 o 
  -2  25   5       75.71       34.92     47.99 o 
  -1  25   5      100.18       46.81     53.96 o 
   0  25   5      259.82      158.64     49.73 o 
   1  25   5       92.82      112.98     80.65 o 
 -12   0   6        0.38        2.16     68.56 o 
 -10   0   6       23.24       44.14     33.20 o 
  -8   0   6      668.99      693.88     33.20 o 
  -6   0   6        2.14        4.45     15.52 o 
  -4   0   6     3600.72     3606.53     72.89 o 
  -2   0   6     1539.12     1661.76     33.20 o 
   0   0   6        9.23       13.23      6.62 o 
   2   0   6     1119.08     1286.13     81.79 o 
   4   0   6      236.95      209.88      6.62 o 
   6   0   6      111.17       92.85     11.07 o 
   8   0   6      111.35      103.92     33.20 o 
 -13   1   6       14.45       17.28     50.76 o 
 -12   1   6       31.19       44.80     35.14 o 
 -11   1   6       68.20       77.34     36.72 o 
 -10   1   6        1.43       33.14     20.33 o 
  -9   1   6      127.41      126.95     21.86 o 
  -8   1   6     1406.88     1437.49     70.72 o 
  -7   1   6      212.96      231.07     15.65 o 
  -6   1   6       63.93       79.81     12.50 o 
  -5   1   6      623.14      661.01     18.71 o 
  -4   1   6     5770.69     6114.77     77.06 o 
  -3   1   6       15.77       20.41      6.88 o 
  -2   1   6     6370.82     6607.24     74.24 o 
  -1   1   6       58.34       57.42      7.76 o 
   0   1   6        0.10       11.01      4.68 o 
   1   1   6      103.56      102.99      8.49 o 
   2   1   6       12.04       25.42      4.68 o 
   3   1   6       46.60       55.36      6.21 o 
   4   1   6      943.57      972.83     60.80 o 
   5   1   6        3.92       -1.08      7.70 o 
   6   1   6      918.19      921.84     17.62 o 
   7   1   6       27.49       23.21      9.36 o 
   8   1   6      175.03      179.16     40.89 o 
   9   1   6       41.84       69.98     27.98 o 
 -13   2   6      744.76      771.82     61.88 o 
 -12   2   6       42.31       86.40     48.36 o 
 -11   2   6       60.40       17.68     35.98 o 
 -10   2   6       14.79       14.11     24.30 o 
  -9   2   6        0.14      -11.53     26.52 o 
  -8   2   6      263.22      263.90     23.21 o 
  -7   2   6       40.13       49.76     28.75 o 
  -6   2   6      761.89      828.12     22.62 o 
  -5   2   6      181.91      193.03     10.59 o 
  -4   2   6      392.14      366.96     24.30 o 
  -3   2   6     2539.38     2669.04     37.41 o 
  -2   2   6     2338.27     2506.12     33.34 o 
  -1   2   6       23.79       24.89      7.70 o 
   0   2   6       36.41       36.80      4.68 o 
   1   2   6        5.75        8.45      8.49 o 
   2   2   6      123.43      131.90     35.36 o 
   3   2   6      395.85      414.60     12.50 o 
   4   2   6     4098.09     4176.79     67.88 o 
   5   2   6       34.44       59.53     13.20 o 
   6   2   6      587.15      549.24     12.50 o 
   7   2   6        0.83      -12.06     15.46 o 
   8   2   6      276.26      287.15     28.75 o 
   9   2   6       95.80       88.80     29.83 o 
 -13   3   6      162.36      288.69     71.81 o 
 -12   3   6        4.44       -7.72     44.50 o 
 -11   3   6       59.62       23.21     35.98 o 
 -10   3   6        5.62       24.30     20.33 o 
  -9   3   6      115.65       85.40     18.71 o 
  -8   3   6      297.15      278.15     19.47 o 
  -7   3   6       45.84       49.86     26.52 o 
  -6   3   6     1415.44     1448.40     66.27 o 
  -5   3   6        8.66       -2.37      9.01 o 
  -4   3   6        0.48        1.58      8.49 o 
  -3   3   6      854.09      864.00     16.98 o 
  -2   3   6     1328.46     1402.73     21.73 o 
  -1   3   6      141.33      156.65     15.46 o 
   0   3   6        1.14        1.72      6.88 o 
   1   3   6       85.59       95.51     12.15 o 
   2   3   6      472.14      454.40     18.76 o 
   3   3   6      517.77      491.79     17.90 o 
   4   3   6      111.08      130.40     23.21 o 
   5   3   6      122.61       80.12     12.50 o 
   6   3   6       19.41       40.15     22.07 o 
   7   3   6      314.12      304.46     13.38 o 
   8   3   6       51.78       38.75     20.69 o 
   9   3   6       50.48       49.26     24.42 o 
 -13   4   6       77.36       87.24     50.76 o 
 -12   4   6       57.19       61.88     45.33 o 
 -11   4   6      151.56      132.92     35.01 o 
 -10   4   6       17.32        7.25     22.62 o 
  -9   4   6        0.68      -19.47     19.47 o 
  -8   4   6      686.97      634.96     22.62 o 
  -7   4   6      136.45      129.14     19.91 o 
  -6   4   6       87.92       71.04     13.20 o 
  -5   4   6        8.08        6.62      8.49 o 
  -4   4   6     1129.58     1152.92     20.10 o 
  -3   4   6        6.67        7.20      8.49 o 
  -2   4   6      111.01      134.43      9.92 o 
  -1   4   6        5.24       12.15     12.15 o 
   0   4   6      790.58      928.46     14.78 o 
   1   4   6      252.22      248.24     24.30 o 
   2   4   6      413.99      435.60     15.37 o 
   3   4   6      127.24      130.52     26.52 o 
   4   4   6      496.61      502.49     17.54 o 
   5   4   6       60.07       58.70     24.30 o 
   6   4   6       64.06       82.09     14.78 o 
   7   4   6      237.40      250.16     11.83 o 
   8   4   6        8.81       13.23     35.36 o 
   9   4   6      105.09      112.70     44.14 o 
 -13   5   6       11.49       36.57     38.20 o 
 -12   5   6        0.54       15.73     39.64 o 
 -11   5   6       29.78       14.41     27.31 o 
 -10   5   6      428.70      421.57     30.80 o 
  -9   5   6       45.09       51.67     33.20 o 
  -8   5   6      325.70      354.56     23.21 o 
  -7   5   6      228.53      224.51     23.15 o 
  -6   5   6     2130.96     2193.83     35.53 o 
  -5   5   6      142.02      151.09     11.66 o 
  -4   5   6      563.56      644.60     29.83 o 
  -3   5   6      708.55      688.86     18.76 o 
  -2   5   6      504.94      494.16     12.50 o 
  -1   5   6      527.29      564.66     12.50 o 
   0   5   6     1698.01     1772.07     29.70 o 
   1   5   6      113.97      123.14     11.66 o 
   2   5   6      252.60      231.81     15.46 o 
   3   5   6      113.40      163.05     25.38 o 
   4   5   6     1336.51     1241.82     29.70 o 
   5   5   6        3.41      -14.37     14.37 o 
   6   5   6      237.35      153.89     17.90 o 
   7   5   6      468.89      503.47     72.95 o 
   8   5   6       35.21       27.17     12.29 o 
   9   5   6       30.14       41.98     44.14 o 
 -13   6   6      135.13      137.00     53.04 o 
 -12   6   6      242.53      256.14     49.94 o 
 -11   6   6      384.64      351.57     40.87 o 
 -10   6   6       12.67       33.68     24.86 o 
  -9   6   6      153.50      162.84     24.30 o 
  -8   6   6      465.31      445.98     22.62 o 
  -7   6   6        9.99       19.85      9.90 o 
  -6   6   6        0.14       10.88     14.78 o 
  -5   6   6      312.81      334.45     14.30 o 
  -4   6   6       19.66       29.15     14.37 o 
  -3   6   6       23.62       45.05     32.05 o 
  -2   6   6        3.43        1.14      7.82 o 
  -1   6   6       11.28       36.23      6.88 o 
   0   6   6     1158.53     1222.68     54.12 o 
   1   6   6       22.81       53.80     13.20 o 
   2   6   6       41.99       46.43     12.50 o 
   3   6   6      115.94      105.94     14.37 o 
   4   6   6     1351.19     1449.02     33.41 o 
   5   6   6      170.61      174.36     17.54 o 
   6   6   6       83.06       94.48     18.56 o 
   7   6   6      438.85      423.78     85.10 o 
   8   6   6      267.30      344.72     44.14 o 
   9   6   6        4.20       13.23     48.59 o 
 -13   7   6        6.10        4.50     44.61 o 
 -12   7   6       15.34      102.51     43.43 o 
 -11   7   6      678.73      704.12     50.76 o 
 -10   7   6       27.98       12.34     44.20 o 
  -9   7   6      211.82      234.84     15.35 o 
  -8   7   6        0.23        6.58      9.90 o 
  -7   7   6      759.91      777.38     25.00 o 
  -6   7   6     1481.11     1488.42     32.83 o 
  -5   7   6     1056.17     1059.65     26.54 o 
  -4   7   6      474.38      501.64     20.99 o 
  -3   7   6      158.03      161.12     11.66 o 
  -2   7   6     2449.06     2362.91     57.43 o 
  -1   7   6      131.27      133.94     13.29 o 
   0   7   6      832.11      815.39     19.91 o 
   1   7   6       15.11       16.67      3.15 o 
   2   7   6      271.49      288.58     21.05 o 
   3   7   6       11.95        6.37     13.81 o 
   4   7   6        1.23       -1.56     24.36 o 
   5   7   6        3.24        7.34     14.78 o 
   6   7   6       80.48       64.79     18.56 o 
   7   7   6      276.40      240.65     96.10 o 
   8   7   6        2.65        6.62     37.53 o 
   9   7   6       22.24      121.60     53.04 o 
 -12   8   6        2.19      -36.44     51.96 o 
 -11   8   6      245.81      165.34     43.72 o 
 -10   8   6      163.10      196.19     36.48 o 
  -9   8   6       29.09       42.19     16.33 o 
  -8   8   6       18.35       -7.52     15.46 o 
  -7   8   6        4.68        0.00     14.03 o 
  -6   8   6       77.65       72.45     14.03 o 
  -5   8   6       74.17      101.63     14.03 o 
  -4   8   6     1374.93     1283.83     25.74 o 
  -3   8   6      122.88       97.00     29.89 o 
  -2   8   6        6.25        3.21      8.49 o 
  -1   8   6      130.92      143.32     10.07 o 
   0   8   6        3.30       14.03      9.90 o 
   1   8   6       27.39       35.98      7.76 o 
   2   8   6      183.59      174.99     18.76 o 
   3   8   6      294.38      264.78     19.47 o 
   4   8   6     2028.11     2009.10     43.52 o 
   5   8   6      364.85      304.52     22.04 o 
   6   8   6      380.00      369.85     25.50 o 
   7   8   6       15.12       57.88     26.52 o 
   8   8   6      180.15      216.62     44.14 o 
   9   8   6       59.53       95.02     68.56 o 
 -12   9   6       95.72      181.51     43.72 o 
 -11   9   6        1.78       31.56     41.40 o 
 -10   9   6       19.11       16.25     36.72 o 
  -9   9   6       97.36       70.08     23.86 o 
  -8   9   6       32.75       24.83     17.90 o 
  -7   9   6      208.25      199.33     39.81 o 
  -6   9   6     5562.54     5640.31     78.91 o 
  -5   9   6      403.88      386.26     19.47 o 
  -4   9   6      972.70     1029.86     25.00 o 
  -3   9   6        1.73       -8.84     15.46 o 
  -2   9   6      841.12      901.11     21.05 o 
  -1   9   6      431.96      432.13     13.20 o 
   0   9   6       48.72       99.09     32.05 o 
   1   9   6       86.88      111.34     20.99 o 
   2   9   6      123.98      104.15     12.15 o 
   3   9   6        5.76       -3.80     16.98 o 
   4   9   6      337.58      300.05     54.12 o 
   5   9   6      417.79      393.79     45.34 o 
   6   9   6      320.03      297.84     28.59 o 
   7   9   6      109.28      134.83     41.98 o 
   8   9   6      124.74       70.72     44.14 o 
 -12  10   6       21.63      -25.56     50.76 o 
 -11  10   6      259.86      235.26     46.86 o 
 -10  10   6        0.90       15.13     18.76 o 
  -9  10   6       81.98       50.99     26.52 o 
  -8  10   6      134.27       78.48     21.86 o 
  -7  10   6       49.50       47.03     17.90 o 
  -6  10   6      267.67      286.14     20.33 o 
  -5  10   6      771.75      789.12     25.00 o 
  -4  10   6      132.07      139.39     27.60 o 
  -3  10   6      284.45      301.63     15.65 o 
  -2  10   6      551.75      553.58     17.18 o 
  -1  10   6      299.13      304.98     12.50 o 
   0  10   6     1329.79     1356.10     27.98 o 
   1  10   6      158.13      153.30     10.59 o 
   2  10   6      121.62      125.93      7.82 o 
   3  10   6       86.02       88.40      7.32 o 
   4  10   6     1366.55     1316.35     20.99 o 
   5  10   6      127.94      124.70     23.27 o 
   6  10   6      644.19      584.32     31.99 o 
   7  10   6       20.05       53.04     39.81 o 
   8  10   6      292.74      408.82     55.21 o 
 -12  11   6        1.21       20.99     58.52 o 
 -11  11   6      139.32      218.89     41.40 o 
 -10  11   6      148.19      141.85     99.47 o 
  -9  11   6       11.47      -17.76     51.90 o 
  -8  11   6        0.15       -3.84     20.99 o 
  -7  11   6       55.51       30.72     29.83 o 
  -6  11   6      371.62      338.33     21.05 o 
  -5  11   6     2157.54     2214.57     42.18 o 
  -4  11   6     1899.65     1917.83     71.81 o 
  -3  11   6      714.33      734.60     37.59 o 
  -2  11   6       37.65       30.19     11.66 o 
  -1  11   6      272.28      287.22     14.03 o 
   0  11   6       36.43       25.38     18.76 o 
   1  11   6        1.23        7.48     15.46 o 
   2  11   6        3.85        0.49     20.99 o 
   3  11   6       28.10       27.22      6.88 o 
   4  11   6        6.00        9.10      6.88 o 
   5  11   6      362.96      382.43     12.70 o 
   6  11   6        3.55       -2.23     21.86 o 
   7  11   6      126.37      105.17     19.91 o 
   8  11   6       11.44       41.98     59.66 o 
 -12  12   6       40.46      -36.38     50.82 o 
 -11  12   6       46.05       68.12     46.83 o 
 -10  12   6       11.76       12.28     40.52 o 
  -9  12   6      242.18      247.16     35.01 o 
  -8  12   6      301.55      325.99     30.91 o 
  -7  12   6       75.07       60.47     17.90 o 
  -6  12   6        8.61       11.28     19.91 o 
  -5  12   6      109.41      100.34     16.36 o 
  -4  12   6      489.48      508.90     36.44 o 
  -3  12   6      571.50      539.77     29.83 o 
  -2  12   6       34.23       39.75     12.50 o 
  -1  12   6      152.11      170.11     17.68 o 
   0  12   6      124.60      126.39     16.36 o 
   1  12   6      266.03      267.94     13.20 o 
   2  12   6       44.26       13.11     12.15 o 
   3  12   6      262.27      234.30     10.97 o 
   4  12   6       24.06       -2.03     16.98 o 
   5  12   6      458.98      469.32     16.33 o 
   6  12   6      927.62      968.04     47.51 o 
   7  12   6        2.11       18.19     20.99 o 
   8  12   6       13.37       53.04     64.11 o 
 -11  13   6        2.71       18.23     49.23 o 
 -10  13   6       14.26       -4.89     37.11 o 
  -9  13   6        0.07        1.30     37.11 o 
  -8  13   6      214.07      208.13     33.93 o 
  -7  13   6      193.42      203.40     30.91 o 
  -6  13   6        2.92       12.27     15.88 o 
  -5  13   6       86.29       88.35     19.47 o 
  -4  13   6      898.44      904.15     32.05 o 
  -3  13   6      134.89      115.09     30.91 o 
  -2  13   6      702.16      722.69     23.47 o 
  -1  13   6      221.02      216.38     16.36 o 
   0  13   6        8.53       26.52     12.50 o 
   1  13   6      170.74      164.78     14.78 o 
   2  13   6      252.99      228.09     18.82 o 
   3  13   6       43.32       46.21     18.76 o 
   4  13   6      261.64      280.61     14.78 o 
   5  13   6        4.83       28.18     12.70 o 
   6  13   6      142.58      164.78     19.91 o 
   7  13   6        1.42       23.55     20.29 o 
 -11  14   6        4.92       61.88     50.01 o 
 -10  14   6       20.68       14.24     38.99 o 
  -9  14   6       30.54       28.41     30.80 o 
  -8  14   6        0.26       -5.78     28.59 o 
  -7  14   6       86.99       73.55     29.83 o 
  -6  14   6       12.67       -2.04     17.90 o 
  -5  14   6      384.12      378.20     30.91 o 
  -4  14   6      369.29      322.17     57.43 o 
  -3  14   6       48.66       14.37     14.03 o 
  -2  14   6     1157.99     1177.01     28.89 o 
  -1  14   6       26.24       18.36     16.33 o 
   0  14   6       99.15       74.18     14.03 o 
   1  14   6       50.79       32.05     12.50 o 
   2  14   6      216.42      208.93     14.78 o 
   3  14   6       15.18       14.57     12.70 o 
   4  14   6       74.81       54.13     15.88 o 
   5  14   6       22.16       60.50     18.25 o 
   6  14   6      131.95      116.83     67.42 o 
   7  14   6        2.89       35.07     23.86 o 
 -11  15   6       14.31       35.36     54.69 o 
 -10  15   6        0.47       36.44     40.65 o 
  -9  15   6        0.45       34.20     40.26 o 
  -8  15   6       13.08       -1.14     33.41 o 
  -7  15   6       21.69       49.06     29.18 o 
  -6  15   6        5.33       25.73     19.47 o 
  -5  15   6       37.05       49.73     17.18 o 
  -4  15   6      783.11      740.86     26.44 o 
  -3  15   6     1920.90     1895.29     59.66 o 
  -2  15   6     1909.53     1968.39     53.04 o 
  -1  15   6      569.55      521.52     20.33 o 
   0  15   6      277.64      259.54     28.75 o 
   1  15   6       25.61       33.98     14.78 o 
   2  15   6      643.95      696.22     21.86 o 
   3  15   6      111.72      123.52     36.44 o 
   4  15   6       38.01      -10.10     26.53 o 
   5  15   6       33.66       24.41     18.10 o 
   6  15   6      178.01      217.35     37.59 o 
   7  15   6      241.66      203.27     61.82 o 
 -10  16   6      148.45      214.35     49.73 o 
  -9  16   6       29.49       54.12     46.86 o 
  -8  16   6       14.84       17.93     41.40 o 
  -7  16   6        2.28       -3.83     29.70 o 
  -6  16   6       88.91       74.03     23.47 o 
  -5  16   6       14.43       44.29     19.47 o 
  -4  16   6      115.52      103.10     18.82 o 
  -3  16   6        8.19        4.39     17.18 o 
  -2  16   6      148.13      128.01     19.47 o 
  -1  16   6        1.48       -5.97     22.62 o 
   0  16   6      127.81      120.70     18.56 o 
   1  16   6       35.37       50.10     16.36 o 
   2  16   6       20.15        6.64     22.07 o 
   3  16   6      214.82      225.61     26.52 o 
   4  16   6      117.79      166.77     20.10 o 
   5  16   6       28.59      -11.18     38.25 o 
   6  16   6      155.98       92.04     74.03 o 
 -10  17   6       28.33      -11.24     50.76 o 
  -9  17   6       88.28      157.98     51.54 o 
  -8  17   6        1.80       -3.54     43.43 o 
  -7  17   6      177.78      112.69     32.92 o 
  -6  17   6      307.28      315.92     48.65 o 
  -5  17   6      132.90      114.49     23.86 o 
  -4  17   6        6.67       -0.63     49.73 o 
  -3  17   6        0.10       -9.79     30.91 o 
  -2  17   6     3983.38     4280.45     70.34 o 
  -1  17   6      342.45      378.52     22.62 o 
   0  17   6       60.79       57.86     24.30 o 
   1  17   6       62.58       39.75     18.71 o 
   2  17   6        1.93       15.14     21.63 o 
   3  17   6       10.55       21.20     23.24 o 
   4  17   6       18.57       22.24     26.08 o 
   5  17   6      182.01      174.92     49.73 o 
   6  17   6      203.47      260.80     82.87 o 
 -10  18   6        9.68       32.43     53.73 o 
  -9  18   6      174.15      200.32     68.50 o 
  -8  18   6      608.58      623.62     49.23 o 
  -7  18   6       78.33      133.56     47.51 o 
  -6  18   6      462.56      422.71     57.43 o 
  -5  18   6      158.58       87.88     27.04 o 
  -4  18   6      262.97      191.79     53.04 o 
  -3  18   6      182.44      156.75     43.12 o 
  -2  18   6      594.34      595.92     28.59 o 
  -1  18   6       44.28        3.31     20.33 o 
   0  18   6       27.89       38.55     25.50 o 
   1  18   6       16.07       41.98     29.83 o 
   2  18   6      273.57      270.41     24.42 o 
   3  18   6        5.97       15.49     23.86 o 
   4  18   6       84.50      100.61     28.75 o 
   5  18   6       23.37        8.95     48.59 o 
   6  18   6        2.45       32.19     50.82 o 
  -9  19   6        2.48        7.56     44.93 o 
  -8  19   6        0.35      -49.94     49.94 o 
  -7  19   6      113.00      120.46     60.80 o 
  -6  19   6      251.39      236.22     40.36 o 
  -5  19   6       32.03       11.22     32.38 o 
  -4  19   6       29.76       67.12     29.70 o 
  -3  19   6       20.60       10.37     24.20 o 
  -2  19   6      383.93      424.71     32.38 o 
  -1  19   6      896.37      869.92     47.51 o 
   0  19   6      193.02      175.36     32.05 o 
   1  19   6       36.09       34.39     22.31 o 
   2  19   6      466.51      455.92     28.59 o 
   3  19   6       11.90       30.59     43.06 o 
   4  19   6      905.89      950.07     51.92 o 
   5  19   6       10.71      -16.35     47.51 o 
  -8  20   6        1.84       42.71     50.76 o 
  -7  20   6       32.59       32.27     81.79 o 
  -6  20   6       32.91       25.75     40.36 o 
  -5  20   6       15.93       51.48     35.53 o 
  -4  20   6       57.72        5.87     32.38 o 
  -3  20   6        3.09       -7.79     24.42 o 
  -2  20   6       72.27       72.71     28.89 o 
  -1  20   6        1.83       -3.27     24.20 o 
   0  20   6        0.32      -32.38     32.38 o 
   1  20   6       71.47       35.80     32.05 o 
   2  20   6      214.03      243.41     46.43 o 
   3  20   6        9.09       22.12     35.92 o 
   4  20   6       18.46       31.53     38.34 o 
   5  20   6        2.65      -41.84     42.06 o 
  -8  21   6       25.09       49.29     54.42 o 
  -7  21   6        0.18      -49.23     49.23 o 
  -6  21   6       29.81       19.72     43.43 o 
  -5  21   6        0.38       -1.30     35.01 o 
  -4  21   6      181.98      156.99     36.64 o 
  -3  21   6      102.48      142.45     39.75 o 
  -2  21   6       31.52       36.85     31.35 o 
  -1  21   6       22.69       -2.05     30.91 o 
   0  21   6      141.61      144.41     34.54 o 
   1  21   6       40.36       71.48     43.51 o 
   2  21   6      247.94      313.73     58.58 o 
   3  21   6       94.22      148.06     41.10 o 
   4  21   6      208.98      248.37     46.80 o 
  -7  22   6       35.75      -61.35     62.97 o 
  -6  22   6        1.60       34.44     48.36 o 
  -5  22   6      590.88      741.68     48.14 o 
  -4  22   6        0.17       -0.82     36.48 o 
  -3  22   6      135.30      115.00     30.80 o 
  -2  22   6        1.82       28.06     53.04 o 
  -1  22   6       61.90       61.03     45.77 o 
   0  22   6       46.76       13.23     47.84 o 
   1  22   6       35.66       36.70     50.82 o 
   2  22   6      120.56      127.85     50.19 o 
   3  22   6        3.72       50.94     37.45 o 
  -6  23   6      141.90       44.54     47.24 o 
  -5  23   6        4.86       16.60     40.65 o 
  -4  23   6       22.11        7.97     38.10 o 
  -3  23   6        2.19        2.32     40.52 o 
  -2  23   6       40.82       24.81     40.86 o 
  -1  23   6       16.60       28.83     48.51 o 
   0  23   6       32.12      -20.08     70.66 o 
   1  23   6       50.54       18.98     85.10 o 
   2  23   6      136.41      203.00     50.78 o 
  -5  24   6       48.02      -31.56     42.93 o 
  -4  24   6        3.69       69.19     60.74 o 
  -3  24   6       27.86       94.18     55.98 o 
  -2  24   6       68.66      138.49     56.52 o 
  -1  24   6       54.99       22.71     52.25 o 
   0  24   6       43.94       92.17     55.88 o 
   1  24   6       30.21      -30.12     42.39 o 
  -3  25   6        1.95       61.90     57.13 o 
  -2  25   6      397.89      347.10     79.56 o 
  -1  25   6      164.13      216.62     66.27 o 
 -13   0   7       55.98       95.02     72.89 o 
 -11   0   7       20.02      -35.36     35.36 o 
  -9   0   7       42.61       64.11     22.13 o 
  -7   0   7      459.66      528.14     28.75 o 
  -5   0   7       93.94       79.50     17.68 o 
  -3   0   7      232.85      229.85     13.23 o 
  -1   0   7        2.02        6.62      8.78 o 
   1   0   7      156.37       83.95     48.59 o 
   3   0   7        0.69       37.53     35.36 o 
   5   0   7       40.31       77.34     44.14 o 
 -13   1   7      158.76      141.43     44.50 o 
 -12   1   7      172.59      223.53     42.18 o 
 -11   1   7       55.47       59.02     28.89 o 
 -10   1   7       24.77       25.90     25.50 o 
  -9   1   7      481.83      539.14     71.81 o 
  -8   1   7        0.40        6.52     17.90 o 
  -7   1   7      201.14      210.16     30.97 o 
  -6   1   7      397.36      367.93     17.18 o 
  -5   1   7      722.30      732.26     17.54 o 
  -4   1   7      460.78      457.34     13.81 o 
  -3   1   7      183.30      182.61     10.07 o 
  -2   1   7       41.93       46.02      7.82 o 
  -1   1   7       22.25       27.81      8.84 o 
   0   1   7      520.86      561.85     10.07 o 
   1   1   7        3.58       -6.56     15.46 o 
   2   1   7        1.31       -5.43     29.70 o 
   3   1   7      126.43      119.51     76.26 o 
   4   1   7       97.21       39.55     87.32 o 
   5   1   7      268.88      329.86     50.76 o 
   6   1   7       89.57       95.02     11.07 o 
   7   1   7       52.17       66.27     13.23 o 
   8   1   7       18.78      -19.85     22.13 o 
 -13   2   7       13.07       32.37     48.78 o 
 -12   2   7       35.00       33.98     32.92 o 
 -11   2   7       85.41       66.49     33.90 o 
 -10   2   7      104.08       71.49     28.89 o 
  -9   2   7       29.03        9.56     21.05 o 
  -8   2   7      151.56      116.88     18.76 o 
  -7   2   7      396.65      458.49     22.13 o 
  -6   2   7       23.87       41.21     13.23 o 
  -5   2   7      547.56      536.33     26.52 o 
  -4   2   7      642.66      637.42     15.37 o 
  -3   2   7      158.21      149.87     12.15 o 
  -2   2   7      552.57      526.06     25.44 o 
  -1   2   7        8.26        7.70      6.21 o 
   0   2   7     7082.99     7311.42    100.55 o 
   1   2   7       65.27       51.50      9.01 o 
   2   2   7    18486.63    18591.65    254.66 o 
   3   2   7        0.02       -5.53      5.53 o 
   4   2   7      818.73      810.01     18.71 o 
   5   2   7      209.09      212.99     13.23 o 
   6   2   7      159.76      170.90     13.08 o 
   7   2   7        2.94       17.68     15.52 o 
   8   2   7       21.76       30.91     26.46 o 
 -13   3   7      215.85      307.38     66.33 o 
 -12   3   7        5.48      -50.24     51.96 o 
 -11   3   7      111.52      111.56     39.04 o 
 -10   3   7       78.80       86.39     27.98 o 
  -9   3   7       61.43       32.05     20.33 o 
  -8   3   7      581.45      567.10     45.34 o 
  -7   3   7      347.26      357.16     22.13 o 
  -6   3   7       27.26       46.74     26.52 o 
  -5   3   7        2.71        3.09     11.66 o 
  -4   3   7     1580.58     1577.02     26.44 o 
  -3   3   7       75.31       62.20      8.49 o 
  -2   3   7      508.91      533.31     13.20 o 
  -1   3   7       17.18        8.33      6.88 o 
   0   3   7      113.37      130.98     25.44 o 
   1   3   7        1.76       13.23      9.36 o 
   2   3   7     2354.93     2259.92     56.35 o 
   3   3   7       92.37       94.69     16.54 o 
   4   3   7       10.34       22.86      8.84 o 
   5   3   7      345.31      370.81     14.78 o 
   6   3   7       53.19       71.41     15.06 o 
   7   3   7       27.87      101.63     30.91 o 
   8   3   7        6.52       24.30     30.91 o 
 -13   4   7       15.73       13.98     52.19 o 
 -12   4   7       15.89        1.35     47.50 o 
 -11   4   7        7.38       14.56     39.82 o 
 -10   4   7       29.40       22.94     24.86 o 
  -9   4   7       64.45       80.97     43.12 o 
  -8   4   7       14.38        0.72     16.36 o 
  -7   4   7       39.03       46.41     10.07 o 
  -6   4   7     1410.08     1383.47     38.67 o 
  -5   4   7      807.35      806.67     17.99 o 
  -4   4   7     1788.32     1799.50     39.81 o 
  -3   4   7       11.22       17.49      8.49 o 
  -2   4   7      478.37      545.01     13.20 o 
  -1   4   7      163.32      176.98      9.01 o 
   0   4   7        1.53       14.58     11.01 o 
   1   4   7       63.79       80.66     14.37 o 
   2   4   7     1148.07     1085.02     28.15 o 
   3   4   7      157.98      149.75     13.20 o 
   4   4   7      221.60      204.77     16.36 o 
   5   4   7       38.60       34.98     11.62 o 
   6   4   7       22.68       23.45     22.13 o 
   7   4   7        0.07      -17.68     22.13 o 
   8   4   7      104.22      167.91     39.81 o 
 -13   5   7       26.71        1.66     65.19 o 
 -12   5   7        6.93       56.00     48.36 o 
 -11   5   7       11.98      -37.51     37.51 o 
 -10   5   7      226.45      251.35     31.77 o 
  -9   5   7       13.77       41.98     18.71 o 
  -8   5   7     1591.02     1728.91     37.59 o 
  -7   5   7     1314.34     1312.80     27.04 o 
  -6   5   7      612.03      595.27     19.91 o 
  -5   5   7     1248.17     1246.25     25.50 o 
  -4   5   7      966.20     1027.30     31.99 o 
  -3   5   7       25.29       39.12     10.59 o 
  -2   5   7      110.32      110.13      8.49 o 
  -1   5   7        1.98       -3.88     14.31 o 
   0   5   7        0.42        8.55     11.66 o 
   1   5   7        1.42        7.34     11.66 o 
   2   5   7     1250.86     1279.96     60.74 o 
   3   5   7      522.19      519.65     30.97 o 
   4   5   7     1126.67     1131.22     27.60 o 
   5   5   7        0.44       16.60     40.89 o 
   6   5   7      972.77      994.71     35.46 o 
   7   5   7      216.95      225.40     37.53 o 
   8   5   7       28.65      -30.91     30.91 o 
 -13   6   7      132.80      167.82     47.51 o 
 -12   6   7        2.09      -46.08     46.08 o 
 -11   6   7       80.71       33.52     31.99 o 
 -10   6   7      207.73      196.58     35.53 o 
  -9   6   7        4.18       17.68     20.33 o 
  -8   6   7      196.09      168.10     11.83 o 
  -7   6   7       58.87       67.77     13.08 o 
  -6   6   7       29.95       63.69     13.81 o 
  -5   6   7      488.83      511.49     26.52 o 
  -4   6   7     1081.95     1084.56     29.83 o 
  -3   6   7       94.65      105.01     10.97 o 
  -2   6   7      252.83      244.29     20.99 o 
  -1   6   7      257.23      261.37     23.21 o 
   0   6   7     1935.81     1868.46     25.74 o 
   1   6   7        2.61       -5.81     11.36 o 
   2   6   7      369.83      354.27     16.36 o 
   3   6   7      159.77      147.86     14.78 o 
   4   6   7     2726.86     2699.54     54.66 o 
   5   6   7        0.95        0.18     16.60 o 
   6   6   7      937.28      950.12     60.80 o 
   7   6   7       19.91       37.53     35.36 o 
   8   6   7       17.75       22.13     39.81 o 
 -12   7   7       82.40      150.77     49.94 o 
 -11   7   7        0.32       54.12     43.72 o 
 -10   7   7      132.68      147.97     33.90 o 
  -9   7   7      287.10      322.28     28.59 o 
  -8   7   7       21.86       -6.62     19.91 o 
  -7   7   7     1253.76     1253.42     53.04 o 
  -6   7   7     2930.31     2935.03     45.60 o 
  -5   7   7      158.17      164.56     14.31 o 
  -4   7   7       73.99       50.08     19.91 o 
  -3   7   7      326.51      352.48     14.03 o 
  -2   7   7       21.02       12.15      9.36 o 
  -1   7   7       25.64       38.70      7.82 o 
   0   7   7       91.51       98.70      6.21 o 
   1   7   7        7.26      -12.24     26.52 o 
   2   7   7        0.33      -13.20     13.20 o 
   3   7   7      118.54      104.11     16.36 o 
   4   7   7      504.80      456.70     21.63 o 
   5   7   7      313.16      266.40     27.60 o 
   6   7   7      792.53      755.02     34.33 o 
   7   7   7       83.94      114.87     41.98 o 
   8   7   7      172.98      218.79     48.59 o 
 -12   8   7        0.11       41.61     44.20 o 
 -11   8   7       63.57       75.11     35.98 o 
 -10   8   7       74.04       49.15     31.99 o 
  -9   8   7      103.03      146.89     28.89 o 
  -8   8   7        6.62       14.51     24.30 o 
  -7   8   7       38.96       12.71     13.38 o 
  -6   8   7      784.71      869.45     22.31 o 
  -5   8   7       19.74       29.15     16.54 o 
  -4   8   7       12.23       14.30     11.66 o 
  -3   8   7       21.12       18.40     11.66 o 
  -2   8   7       13.46       -0.40      8.49 o 
  -1   8   7        0.12        9.69     23.15 o 
   0   8   7       23.21       46.85      7.82 o 
   1   8   7       23.19       26.58     20.99 o 
   2   8   7       14.41       22.75     16.36 o 
   3   8   7       40.49       57.11     16.36 o 
   4   8   7     2582.52     2572.26     53.03 o 
   5   8   7        5.94       -2.23     17.18 o 
   6   8   7        9.06      -19.06     19.06 o 
   7   8   7       46.00       81.79     44.14 o 
   8   8   7      121.13      203.27     50.88 o 
 -12   9   7      152.99      113.78     53.16 o 
 -11   9   7        3.34      -42.10     42.10 o 
 -10   9   7       37.40       32.37     45.28 o 
  -9   9   7        6.45       31.99     21.86 o 
  -8   9   7       15.40       52.64     15.06 o 
  -7   9   7      226.39      211.37     15.37 o 
  -6   9   7      793.35      781.22     23.86 o 
  -5   9   7     2822.02     2936.43     45.60 o 
  -4   9   7      590.50      585.22     18.56 o 
  -3   9   7       28.06       38.62     18.76 o 
  -2   9   7      259.19      273.55     13.20 o 
  -1   9   7        0.13        5.53      9.36 o 
   0   9   7      840.87      847.49     17.18 o 
   1   9   7       96.14       82.03      6.21 o 
   2   9   7     1354.89     1251.85     43.12 o 
   3   9   7      129.00      131.16     24.36 o 
   4   9   7      706.01      623.52     48.65 o 
   5   9   7       28.20        0.23     19.61 o 
   6   9   7       15.76       22.13     37.53 o 
   7   9   7      114.07      125.93     44.14 o 
   8   9   7       19.39        6.62     50.88 o 
 -12  10   7       17.03       64.11     50.01 o 
 -11  10   7        4.14       24.18     39.82 o 
 -10  10   7      160.29      162.76     32.38 o 
  -9  10   7       11.79       19.67     28.89 o 
  -8  10   7       95.29      114.36     21.73 o 
  -7  10   7       21.82       12.84     19.47 o 
  -6  10   7        1.47       -7.91     19.91 o 
  -5  10   7      173.97      160.31     17.90 o 
  -4  10   7      294.70      349.33     18.71 o 
  -3  10   7        2.38       26.52     12.50 o 
  -2  10   7      851.21      878.70     21.05 o 
  -1  10   7        4.02       -4.45     17.68 o 
   0  10   7      252.60      238.24     12.22 o 
   1  10   7       22.65       24.49      6.21 o 
   2  10   7        0.41      -16.98     16.98 o 
   3  10   7        2.55       -4.17     31.99 o 
   4  10   7        1.13       -3.42     20.10 o 
   5  10   7       32.99       22.45     24.04 o 
   6  10   7      873.91     1007.69     66.27 o 
   7  10   7        0.14       24.30     50.88 o 
 -12  11   7       44.71      -25.18     46.83 o 
 -11  11   7       64.21       46.35     34.29 o 
 -10  11   7       11.41       15.95     41.40 o 
  -9  11   7       55.51       69.29     33.14 o 
  -8  11   7       16.16       25.44     26.54 o 
  -7  11   7        9.94      -10.01     20.10 o 
  -6  11   7       25.97       15.46     17.18 o 
  -5  11   7     1865.04     1885.42     40.52 o 
  -4  11   7     2790.75     2811.40     46.83 o 
  -3  11   7     1202.88     1306.57     29.68 o 
  -2  11   7       10.94        6.74     13.20 o 
  -1  11   7        0.12       16.54     14.37 o 
   0  11   7      107.64      104.79     14.37 o 
   1  11   7      765.65      701.75     16.36 o 
   2  11   7        1.22        5.53     15.65 o 
   3  11   7      336.48      330.79     26.04 o 
   4  11   7      592.84      489.66     34.28 o 
   5  11   7       54.64       47.58     66.27 o 
   6  11   7      207.67      137.00     48.59 o 
   7  11   7       93.34       86.24     44.14 o 
 -11  12   7       12.48        9.92     39.04 o 
 -10  12   7       67.81       61.82     37.51 o 
  -9  12   7        2.74       42.52     35.53 o 
  -8  12   7      531.47      566.51     35.14 o 
  -7  12   7      267.25      394.81     43.06 o 
  -6  12   7      150.73      137.16     22.13 o 
  -5  12   7      201.42      200.87     20.33 o 
  -4  12   7      575.27      601.28     27.60 o 
  -3  12   7      123.02      109.22     16.36 o 
  -2  12   7      492.06      432.04     17.18 o 
  -1  12   7       22.39       39.75     12.50 o 
   0  12   7       10.55       20.23     20.99 o 
   1  12   7       32.24       33.38     14.37 o 
   2  12   7       46.87       39.44      7.82 o 
   3  12   7       36.88       16.85     24.20 o 
   4  12   7      148.56      188.47     38.73 o 
   5  12   7        9.09       13.23     28.75 o 
   6  12   7      638.02      660.69     64.11 o 
   7  12   7        6.17      -37.53     50.88 o 
 -11  13   7        3.98       -0.58     36.50 o 
 -10  13   7       36.31       69.60     38.99 o 
  -9  13   7       58.34      109.03     42.10 o 
  -8  13   7      103.23       87.12     25.32 o 
  -7  13   7        2.08       -4.39     25.00 o 
  -6  13   7        1.24        3.19     20.10 o 
  -5  13   7       28.29       12.21     20.99 o 
  -4  13   7     3172.58     3213.15    141.45 o 
  -3  13   7     1377.85     1422.50     31.21 o 
  -2  13   7       78.19       57.06     14.78 o 
  -1  13   7        8.10      -10.97     10.97 o 
   0  13   7        0.07        9.71     11.66 o 
   1  13   7       60.73       52.22     26.52 o 
   2  13   7      588.37      562.53     26.52 o 
   3  13   7       46.19       46.64      9.01 o 
   4  13   7       19.04       -7.91     31.84 o 
   5  13   7       90.09       55.21     53.04 o 
   6  13   7       87.35       41.98     48.59 o 
   7  13   7       44.57       44.14     61.82 o 
 -11  14   7        1.03       23.21     40.65 o 
 -10  14   7       46.06       51.71     39.82 o 
  -9  14   7      215.88      300.53     46.83 o 
  -8  14   7       56.06       56.29     31.04 o 
  -7  14   7      100.32      115.61     25.00 o 
  -6  14   7       20.90       53.37     30.97 o 
  -5  14   7      180.40      159.94     19.47 o 
  -4  14   7      345.10      316.37     26.52 o 
  -3  14   7      117.84       81.79     17.90 o 
  -2  14   7      418.39      425.85     20.33 o 
  -1  14   7       11.89       -5.53     12.50 o 
   0  14   7       17.02       29.83     14.03 o 
   1  14   7       12.77        9.13     11.66 o 
   2  14   7      485.88      436.56     19.91 o 
   3  14   7      234.43      212.17     13.81 o 
   4  14   7       44.50       53.81     14.31 o 
   5  14   7        0.95      -61.82     64.11 o 
   6  14   7      129.29      141.45     55.21 o 
 -10  15   7       61.48       84.24     46.17 o 
  -9  15   7       68.65       93.81     47.65 o 
  -8  15   7        5.05       -9.04     53.04 o 
  -7  15   7        0.84       30.38     30.80 o 
  -6  15   7       69.84       51.20     24.42 o 
  -5  15   7        6.02       16.60     21.86 o 
  -4  15   7       50.76       34.08     19.47 o 
  -3  15   7     1753.69     1769.44     41.98 o 
  -2  15   7       17.73       67.56     17.90 o 
  -1  15   7       44.79       81.80     19.91 o 
   0  15   7       33.05       36.44     15.65 o 
   1  15   7      352.23      341.58     18.71 o 
   2  15   7      169.71      204.55     21.05 o 
   3  15   7        1.88       16.22     23.21 o 
   4  15   7      125.42      136.78     14.78 o 
   5  15   7       24.89      -59.66     59.66 o 
   6  15   7       36.79       33.20     61.82 o 
 -10  16   7      147.26      238.65     56.22 o 
  -9  16   7       13.54        9.80     44.61 o 
  -8  16   7      250.13      268.82     33.34 o 
  -7  16   7        7.37       51.78     33.41 o 
  -6  16   7      102.62       98.63     25.32 o 
  -5  16   7      129.86       74.62     24.42 o 
  -4  16   7      232.50      267.54     25.00 o 
  -3  16   7      136.72      166.01     20.33 o 
  -2  16   7       70.03       58.07     32.05 o 
  -1  16   7      174.37      175.77     19.47 o 
   0  16   7      485.83      552.36     48.65 o 
   1  16   7       32.64       34.39     15.37 o 
   2  16   7      141.83      160.66     17.99 o 
   3  16   7        0.00       48.39     18.37 o 
   4  16   7       46.64       47.82     24.69 o 
   5  16   7        0.54      -41.98     81.79 o 
   6  16   7        0.22       46.43     68.56 o 
 -10  17   7       11.32      -30.75     63.27 o 
  -9  17   7       62.76       84.75     36.72 o 
  -8  17   7       70.19       99.95     49.03 o 
  -7  17   7      320.50      325.95     39.64 o 
  -6  17   7      222.36      186.41     30.63 o 
  -5  17   7       64.66       88.08     25.74 o 
  -4  17   7        0.67        6.36     26.04 o 
  -3  17   7       17.67       22.55     21.05 o 
  -2  17   7       91.32       79.37     23.21 o 
  -1  17   7       10.82       12.59     21.05 o 
   0  17   7      224.00      242.82     21.05 o 
   1  17   7        7.48        6.92     19.47 o 
   2  17   7        0.10      -10.62     21.53 o 
   3  17   7        9.39       19.38     23.48 o 
   4  17   7        2.69       11.10     28.18 o 
   5  17   7        0.36       13.23     70.72 o 
  -9  18   7       24.94       66.20     45.00 o 
  -8  18   7       39.52       33.83     95.02 o 
  -7  18   7      839.58     1011.13     48.78 o 
  -6  18   7      186.88      176.49     40.89 o 
  -5  18   7        7.88      -28.13     28.13 o 
  -4  18   7      446.09      432.77     30.42 o 
  -3  18   7      184.92      173.40     27.04 o 
  -2  18   7        0.12       69.64     21.86 o 
  -1  18   7      117.29       69.58     21.86 o 
   0  18   7        6.94       26.46     22.31 o 
   1  18   7      114.85       67.94     23.27 o 
   2  18   7       66.69       64.37     27.66 o 
   3  18   7        3.68      -14.28     32.29 o 
   4  18   7      105.18      100.15     33.58 o 
   5  18   7       29.54       68.56     75.17 o 
  -9  19   7       48.87       59.64     53.96 o 
  -8  19   7        1.96       -2.04     46.55 o 
  -7  19   7      307.27      399.41     53.73 o 
  -6  19   7      241.08      328.95     42.43 o 
  -5  19   7       91.15      112.37     82.87 o 
  -4  19   7      205.40      194.13     34.48 o 
  -3  19   7       24.60       32.09     22.62 o 
  -2  19   7      172.68      167.10     39.81 o 
  -1  19   7       60.46       92.57     31.42 o 
   0  19   7      324.83      352.34     31.35 o 
   1  19   7       20.70       21.41     35.46 o 
   2  19   7      211.10      239.27     90.57 o 
   3  19   7       40.39       37.03     32.00 o 
   4  19   7      910.22      907.00     59.21 o 
  -8  20   7        5.04       39.29     53.73 o 
  -7  20   7        0.63       30.37     44.50 o 
  -6  20   7       11.54      -38.11     38.20 o 
  -5  20   7       88.59       64.92     33.90 o 
  -4  20   7       24.99       -0.16     58.58 o 
  -3  20   7        0.29       -8.22     25.50 o 
  -2  20   7       12.02      -18.82     31.14 o 
  -1  20   7        3.87       47.60     30.42 o 
   0  20   7       95.78      102.39     34.94 o 
   1  20   7       60.70       45.36     34.73 o 
   2  20   7       19.31        3.67     33.58 o 
   3  20   7       39.46       19.47     32.73 o 
  -7  21   7       23.89      101.45     53.90 o 
  -6  21   7       49.41      100.55     40.65 o 
  -5  21   7       91.68       58.30     46.08 o 
  -4  21   7      752.63      628.04     66.33 o 
  -3  21   7       48.85      119.58     42.06 o 
  -2  21   7       48.00       44.24     88.40 o 
  -1  21   7        8.50       37.13     36.50 o 
   0  21   7      162.30      130.52     41.10 o 
   1  21   7        5.44       14.48     53.03 o 
   2  21   7        3.50        3.63     48.20 o 
   3  21   7       68.82       -2.35     45.77 o 
  -6  22   7      474.27      524.83    117.15 o 
  -5  22   7      290.32      365.42    106.08 o 
  -4  22   7        8.29      -33.06     45.35 o 
  -3  22   7        8.13       -9.73     44.36 o 
  -2  22   7        0.98      -14.76     45.18 o 
  -1  22   7       26.46       25.80     44.36 o 
   0  22   7        3.66      -25.63     38.02 o 
   1  22   7       51.02       10.86     45.07 o 
   2  22   7      171.28      152.51     48.59 o 
  -5  23   7      539.61      591.78    133.69 o 
  -4  23   7      170.85      247.66     54.69 o 
  -3  23   7        7.18       16.05     41.30 o 
  -2  23   7       83.51       52.38     41.30 o 
  -1  23   7        1.06       25.27     44.61 o 
   0  23   7       46.01       67.76     47.44 o 
   1  23   7       38.57       39.81     46.43 o 
  -3  24   7        1.97       24.30     61.82 o 
  -2  24   7       81.21      172.36     70.72 o 
 -12   0   8        7.13       37.53     50.88 o 
 -10   0   8      465.03      464.03     41.98 o 
  -8   0   8      323.88      357.95     33.20 o 
  -6   0   8      356.51      472.93     28.75 o 
  -4   0   8      881.29      948.03     30.91 o 
  -2   0   8       94.67       90.57     13.23 o 
   0   0   8      251.23      265.21     11.07 o 
   2   0   8       60.64      -13.23     53.04 o 
   4   0   8       67.91       68.56     44.14 o 
   6   0   8      230.87      218.79     66.27 o 
 -13   1   8       78.98      157.71     57.73 o 
 -12   1   8        8.18      -20.99     96.16 o 
 -11   1   8       25.11      -22.07     28.15 o 
 -10   1   8     1244.70     1285.75     48.65 o 
  -9   1   8      174.93      172.31     24.20 o 
  -8   1   8     1341.14     1311.64     31.21 o 
  -7   1   8       30.79       25.44     15.65 o 
  -6   1   8      299.80      326.44     17.90 o 
  -5   1   8        0.03       11.01     12.50 o 
  -4   1   8       87.45       94.22     14.37 o 
  -3   1   8        2.98        6.28     16.54 o 
  -2   1   8        2.71       17.68      7.82 o 
  -1   1   8       11.03       17.37     16.60 o 
   0   1   8     4850.32     4802.60     53.90 o 
   1   1   8      286.46      282.24      7.64 o 
   2   1   8       14.08        6.62     37.51 o 
   3   1   8      299.58      336.67     79.50 o 
   4   1   8     1538.33     1708.53     84.86 o 
   5   1   8       53.92      128.22     77.34 o 
   6   1   8      170.84      289.51     86.24 o 
   7   1   8        5.46       24.30     72.89 o 
 -13   2   8       17.43        8.84     57.83 o 
 -12   2   8        6.51       25.77     46.83 o 
 -11   2   8        0.20       -2.16     27.98 o 
 -10   2   8      198.23      244.47     31.14 o 
  -9   2   8      311.49      332.23     47.51 o 
  -8   2   8        3.10      -17.90     17.90 o 
  -7   2   8       33.36       16.60     17.18 o 
  -6   2   8      811.02      787.51     24.20 o 
  -5   2   8      160.07      171.60     13.20 o 
  -4   2   8       20.86       39.21     12.21 o 
  -3   2   8       34.56       28.22     10.07 o 
  -2   2   8       13.79       19.91     13.29 o 
  -1   2   8       10.12       36.13      7.82 o 
   0   2   8     6360.50     6450.50    108.78 o 
   1   2   8      254.54      249.66     10.07 o 
   2   2   8      108.22       29.98     33.41 o 
   3   2   8        6.63       28.75     39.81 o 
   4   2   8      711.03      833.16     95.02 o 
   5   2   8      124.98      -61.82     61.82 o 
   6   2   8        6.06      -75.17     75.17 o 
   7   2   8        9.97      -37.53     95.02 o 
 -13   3   8       29.87       37.84     43.67 o 
 -12   3   8       14.96       73.73     49.03 o 
 -11   3   8      409.19      415.51     74.03 o 
 -10   3   8      230.04      235.64     29.68 o 
  -9   3   8      438.26      523.48     33.57 o 
  -8   3   8     2464.39     2584.91     49.23 o 
  -7   3   8      213.05      195.24     19.47 o 
  -6   3   8        2.77       15.99     12.22 o 
  -5   3   8      254.04      274.44     13.81 o 
  -4   3   8       80.66       60.98     10.97 o 
  -3   3   8        6.73        1.14     14.37 o 
  -2   3   8      106.47      107.45      9.36 o 
  -1   3   8       21.06       27.22      6.88 o 
   0   3   8      272.19      280.15     35.36 o 
   1   3   8       41.87       54.15      9.36 o 
   2   3   8     1193.35     1143.96     25.74 o 
   3   3   8       76.48       65.58     11.07 o 
   4   3   8     1497.25     1532.16     27.98 o 
   5   3   8      206.61      247.53     75.17 o 
   6   3   8      135.49       33.20     75.17 o 
   7   3   8       21.71       35.36     99.47 o 
 -12   4   8        8.20        2.32     64.05 o 
 -11   4   8       51.21       22.83     33.57 o 
 -10   4   8      245.49      253.49     54.19 o 
  -9   4   8      517.01      560.14     33.57 o 
  -8   4   8      466.46      453.29     21.86 o 
  -7   4   8      632.21      666.26     21.19 o 
  -6   4   8     1081.91     1042.10     26.52 o 
  -5   4   8       25.22       22.85     11.66 o 
  -4   4   8       27.59       35.79     11.66 o 
  -3   4   8        3.08       19.71      8.49 o 
  -2   4   8       17.90       30.00      7.82 o 
  -1   4   8        6.83       33.43     11.01 o 
   0   4   8      176.36      183.50     13.20 o 
   1   4   8       31.98       25.80     11.66 o 
   2   4   8      975.44      914.27     26.52 o 
   3   4   8       28.71       19.85      9.36 o 
   4   4   8       48.84       53.29     14.37 o 
   5   4   8       50.39       64.11     13.23 o 
   6   4   8      144.32      150.23     24.30 o 
   7   4   8       29.69       46.43     22.13 o 
 -12   5   8      178.15      168.83     50.76 o 
 -11   5   8      141.01      127.07     43.72 o 
 -10   5   8      311.65      365.39     33.93 o 
  -9   5   8       48.70       52.91     25.74 o 
  -8   5   8      139.76      155.64     25.44 o 
  -7   5   8     1147.74     1143.34     24.89 o 
  -6   5   8      489.63      485.82     32.05 o 
  -5   5   8       28.95       37.53     12.22 o 
  -4   5   8      127.81      149.65     11.66 o 
  -3   5   8      174.59      184.65     11.66 o 
  -2   5   8     2140.82     2136.53     30.22 o 
  -1   5   8        8.82       34.92     17.68 o 
   0   5   8       70.87       91.06     13.29 o 
   1   5   8       88.81      105.28     13.81 o 
   2   5   8      467.93      434.04     37.59 o 
   3   5   8        0.17        0.00     13.20 o 
   4   5   8      466.32      493.97     30.91 o 
   5   5   8       13.88       17.64     14.70 o 
   6   5   8      171.96      238.63     30.91 o 
   7   5   8        0.74      -19.85     19.85 o 
 -12   6   8       13.82       20.07     39.82 o 
 -11   6   8        0.29      -23.97     40.52 o 
 -10   6   8      132.04      144.01     41.98 o 
  -9   6   8      282.49      196.65     30.91 o 
  -8   6   8        0.74       17.40     12.02 o 
  -7   6   8      816.03      792.42     24.42 o 
  -6   6   8       88.97       80.92     13.38 o 
  -5   6   8      470.49      455.82     17.68 o 
  -4   6   8       71.86       67.29     11.66 o 
  -3   6   8       91.91       82.78     11.66 o 
  -2   6   8      307.57      344.19     11.66 o 
  -1   6   8        0.51       23.02     15.46 o 
   0   6   8     2049.68     1909.94     39.19 o 
   1   6   8       36.92       30.91     12.22 o 
   2   6   8      147.70      156.25     14.78 o 
   3   6   8      116.32      110.29     18.76 o 
   4   6   8     1296.50     1360.29     67.42 o 
   5   6   8        0.13       -8.78     14.21 o 
   6   6   8        2.47       30.91     30.91 o 
   7   6   8      153.39      178.97     37.53 o 
 -12   7   8       17.05       54.06     71.81 o 
 -11   7   8       77.50       32.05     45.33 o 
 -10   7   8       99.48      124.84     38.25 o 
  -9   7   8       69.09       71.51     26.44 o 
  -8   7   8       15.40       50.22     29.83 o 
  -7   7   8      246.86      250.89     41.98 o 
  -6   7   8     1270.44     1321.27     29.18 o 
  -5   7   8       13.01       18.64     14.78 o 
  -4   7   8        0.00       19.62     11.66 o 
  -3   7   8       34.09       44.16     17.68 o 
  -2   7   8      107.13      121.14     26.52 o 
  -1   7   8       13.50       11.26      9.98 o 
   0   7   8     1547.67     1521.37     39.81 o 
   1   7   8        1.97       21.56     13.20 o 
   2   7   8      382.23      389.43     20.69 o 
   3   7   8      194.13      147.31     16.98 o 
   4   7   8      483.50      515.85     26.42 o 
   5   7   8        0.22       -4.88     18.41 o 
   6   7   8       21.75       64.11     30.91 o 
   7   7   8        7.25      -19.85     28.75 o 
 -12   8   8        1.10       16.22     46.14 o 
 -11   8   8       98.48       46.68     38.25 o 
 -10   8   8       46.89       21.69     46.43 o 
  -9   8   8       16.72       60.02     23.72 o 
  -8   8   8      861.88      852.33     34.29 o 
  -7   8   8      807.32      799.97     24.42 o 
  -6   8   8     3989.48     4136.02     89.49 o 
  -5   8   8      139.93      159.17     17.68 o 
  -4   8   8      235.46      248.55     15.37 o 
  -3   8   8      202.81      197.21     13.20 o 
  -2   8   8      103.34      112.15     10.97 o 
  -1   8   8     1681.16     1616.18     30.97 o 
   0   8   8        6.79       -6.83     15.37 o 
   1   8   8       55.00       73.29     15.88 o 
   2   8   8      243.13      217.14     18.56 o 
   3   8   8        5.23       17.21     16.36 o 
   4   8   8        4.46      -11.76     17.94 o 
   5   8   8        0.09      -34.22     34.22 o 
   6   8   8      126.77      108.25     35.36 o 
   7   8   8      125.80      201.10     44.14 o 
 -12   9   8      193.45      180.14     69.64 o 
 -11   9   8        0.43      -18.95     75.17 o 
 -10   9   8       15.88      -12.98     40.89 o 
  -9   9   8      211.84      179.84     29.56 o 
  -8   9   8      156.06      168.29     20.99 o 
  -7   9   8      392.06      421.75     20.69 o 
  -6   9   8      685.23      649.46     22.31 o 
  -5   9   8      458.27      456.03     18.56 o 
  -4   9   8      194.19      200.20     23.21 o 
  -3   9   8       13.38        9.98     12.50 o 
  -2   9   8       70.83       58.88     15.46 o 
  -1   9   8      141.41      114.11     11.01 o 
   0   9   8      697.06      737.08     14.03 o 
   1   9   8        2.53       11.71     17.54 o 
   2   9   8       28.91       31.62     17.68 o 
   3   9   8       26.77       32.11     20.10 o 
   4   9   8      550.59      437.39     32.08 o 
   5   9   8      103.53       72.50     40.89 o 
   6   9   8      246.93      201.10     41.98 o 
   7   9   8        3.06       53.04     53.04 o 
 -12  10   8      250.60      190.10     54.62 o 
 -11  10   8      176.68      151.37     50.01 o 
 -10  10   8       39.26       78.77     43.67 o 
  -9  10   8       44.50       31.67     15.81 o 
  -8  10   8      232.30      234.69     21.63 o 
  -7  10   8      207.63      205.25     33.14 o 
  -6  10   8      796.12      794.16     23.86 o 
  -5  10   8     1007.22      960.89     24.86 o 
  -4  10   8       45.83       34.64     14.78 o 
  -3  10   8        1.76       -6.23     13.20 o 
  -2  10   8      443.98      443.82     16.36 o 
  -1  10   8       69.86       47.51     12.50 o 
   0  10   8     1194.54     1076.99     19.47 o 
   1  10   8       71.74       77.05     20.69 o 
   2  10   8      122.63      171.28     22.62 o 
   3  10   8       53.36       58.71     21.73 o 
   4  10   8       81.61       87.64     25.71 o 
   5  10   8      106.34       66.27     39.81 o 
   6  10   8      315.28      262.93     48.59 o 
 -11  11   8        5.46       45.02     51.74 o 
 -10  11   8       88.86      129.30     40.65 o 
  -9  11   8      191.03      181.65     29.83 o 
  -8  11   8      363.39      325.81     24.44 o 
  -7  11   8      110.46      131.38     19.10 o 
  -6  11   8       24.93       19.91     28.69 o 
  -5  11   8      748.54      734.65     25.44 o 
  -4  11   8      205.12      203.35     17.18 o 
  -3  11   8      171.04      164.62     18.82 o 
  -2  11   8      545.91      545.52     34.22 o 
  -1  11   8        0.27       24.42     16.60 o 
   0  11   8       75.67       75.18      9.36 o 
   1  11   8       74.39       97.39     36.44 o 
   2  11   8      458.69      475.22     31.77 o 
   3  11   8       80.39       45.16     26.52 o 
   4  11   8      223.52      246.87     29.01 o 
   5  11   8        0.13      -28.75     28.75 o 
   6  11   8       29.77      -39.81     39.81 o 
 -11  12   8       48.64       -4.84     53.04 o 
 -10  12   8        1.18      -43.37     46.08 o 
  -9  12   8       88.71      100.97     23.24 o 
  -8  12   8      358.55      367.42     34.28 o 
  -7  12   8       37.33       13.84     20.99 o 
  -6  12   8      261.71      307.45     21.19 o 
  -5  12   8        9.10       36.21     27.60 o 
  -4  12   8      238.95      198.60     17.90 o 
  -3  12   8      101.92       94.26     14.03 o 
  -2  12   8      289.80      272.74     23.21 o 
  -1  12   8      189.73      198.62     38.67 o 
   0  12   8      410.61      428.71     32.05 o 
   1  12   8      453.67      481.63     18.76 o 
   2  12   8      570.48      492.26     34.36 o 
   3  12   8       81.89      110.35     27.98 o 
   4  12   8       24.60       46.43     37.53 o 
   5  12   8        4.19       -8.78     30.91 o 
   6  12   8      337.73      309.35     61.82 o 
 -11  13   8        9.43       29.13     38.02 o 
 -10  13   8       21.12      -11.97     45.91 o 
  -9  13   8       86.99      157.95     45.21 o 
  -8  13   8        2.67      -28.21     30.20 o 
  -7  13   8      307.29      271.30     30.42 o 
  -6  13   8       20.34       50.30     20.10 o 
  -5  13   8        7.62       17.68     20.33 o 
  -4  13   8      211.04      231.26     19.47 o 
  -3  13   8       41.70       37.59     15.65 o 
  -2  13   8      388.38      426.07     18.71 o 
  -1  13   8      300.59      293.37     16.36 o 
   0  13   8      347.69      285.80     16.33 o 
   1  13   8       31.05       27.60      9.36 o 
   2  13   8       74.65       92.00     27.31 o 
   3  13   8       38.10       54.19     33.41 o 
   4  13   8      101.75       19.85     41.98 o 
   5  13   8       57.57        6.62     46.43 o 
   6  13   8       81.47       88.40     70.72 o 
 -10  14   8      224.72      181.38     42.93 o 
  -9  14   8      163.01      201.40     49.23 o 
  -8  14   8      362.53      408.51     90.57 o 
  -7  14   8       74.92       64.35     28.13 o 
  -6  14   8       17.62       53.57     25.74 o 
  -5  14   8       68.00       71.81     21.86 o 
  -4  14   8      334.63      324.48     23.27 o 
  -3  14   8      190.38      215.56     17.18 o 
  -2  14   8       49.27       36.32     14.78 o 
  -1  14   8       10.92       25.44     14.78 o 
   0  14   8      383.36      375.19     56.35 o 
   1  14   8       38.18       20.78     22.13 o 
   2  14   8     1493.60     1499.14     31.63 o 
   3  14   8       63.23       61.82     41.98 o 
   4  14   8      149.86        0.00     57.49 o 
   5  14   8       30.98       35.36     53.04 o 
 -10  15   8        0.34       47.74     48.14 o 
  -9  15   8      129.56      142.59     50.01 o 
  -8  15   8      260.80      239.64     74.03 o 
  -7  15   8       14.22      -27.42     29.70 o 
  -6  15   8      164.79      158.69     28.69 o 
  -5  15   8       14.46       -1.66     22.62 o 
  -4  15   8        9.85       32.82     21.05 o 
  -3  15   8       63.78       61.09     29.83 o 
  -2  15   8       41.39       40.54     16.98 o 
  -1  15   8      216.08      219.68     19.47 o 
   0  15   8      161.17      203.33     44.20 o 
   1  15   8      217.65      207.32     23.21 o 
   2  15   8     2082.57     2242.97     65.19 o 
   3  15   8        0.99        6.62     57.49 o 
   4  15   8      123.42      181.26     68.56 o 
   5  15   8      150.41      121.60     57.49 o 
 -10  16   8      249.74      203.72     68.95 o 
  -9  16   8      130.47      213.98     56.35 o 
  -8  16   8        1.28        2.33     38.02 o 
  -7  16   8       33.74       26.46     31.42 o 
  -6  16   8      121.28      143.59     71.87 o 
  -5  16   8       55.97       11.07     41.98 o 
  -4  16   8       12.04       22.12     21.73 o 
  -3  16   8      168.58      187.87     22.62 o 
  -2  16   8      366.46      393.68     29.56 o 
  -1  16   8       13.20       23.79     20.69 o 
   0  16   8        3.51       14.48     16.98 o 
   1  16   8      355.83      361.95     32.05 o 
   2  16   8      906.90      919.67     38.44 o 
   3  16   8      221.36      236.47     75.17 o 
   4  16   8        0.08      -22.13     64.11 o 
  -9  17   8       70.87       88.38     42.10 o 
  -8  17   8       50.71      118.23     50.01 o 
  -7  17   8      426.08      438.84     45.14 o 
  -6  17   8      226.79      172.71     51.90 o 
  -5  17   8      209.19      212.49     30.22 o 
  -4  17   8       60.94       54.76     27.60 o 
  -3  17   8       82.91       59.18     21.73 o 
  -2  17   8      153.27      164.19     24.89 o 
  -1  17   8       28.56       21.36     20.69 o 
   0  17   8       68.53       66.65     21.19 o 
   1  17   8      135.63      120.32     28.14 o 
   2  17   8        1.03        9.58     24.30 o 
   3  17   8        0.21       13.05     19.15 o 
   4  17   8      152.07      234.30     81.79 o 
  -9  18   8       59.84       82.35     48.63 o 
  -8  18   8        0.22       21.72     51.30 o 
  -7  18   8      124.96      158.59     85.04 o 
  -6  18   8       45.36       11.51     33.12 o 
  -5  18   8       35.50       65.22     32.92 o 
  -4  18   8      168.65      168.90     27.04 o 
  -3  18   8        0.00       -7.14     25.90 o 
  -2  18   8        3.07      -26.07     26.07 o 
  -1  18   8       27.64       71.66     24.42 o 
   0  18   8       82.13       77.86     27.31 o 
   1  18   8       82.97      101.40     30.12 o 
   2  18   8       31.32       57.31     30.05 o 
   3  18   8        9.08      -26.46     66.27 o 
  -8  19   8       34.81      -14.63     50.32 o 
  -7  19   8      438.87      588.00     57.01 o 
  -6  19   8      230.62      275.25     49.94 o 
  -5  19   8       16.07       55.43     59.66 o 
  -4  19   8        1.17      -14.63     38.34 o 
  -3  19   8       32.11       21.63     41.98 o 
  -2  19   8       73.69       91.01     34.29 o 
  -1  19   8      258.91      289.84     90.63 o 
   0  19   8      188.79      210.57     38.73 o 
   1  19   8        7.73      -43.74     43.74 o 
   2  19   8       19.72       21.41     32.31 o 
   3  19   8       51.29       36.63     36.44 o 
  -7  20   8        2.55      -42.14     45.67 o 
  -6  20   8      181.49      141.45     53.04 o 
  -5  20   8       65.81       73.49     53.51 o 
  -4  20   8      129.11      117.97     48.54 o 
  -3  20   8        0.55      -14.30     41.14 o 
  -2  20   8        5.88       37.05     58.58 o 
  -1  20   8       13.43      -11.37     34.11 o 
   0  20   8        0.65       24.90     42.58 o 
   1  20   8      111.14       72.89     65.19 o 
   2  20   8        5.73      -11.89     51.96 o 
  -6  21   8       88.79       77.34     59.17 o 
  -5  21   8      290.59      327.23    114.93 o 
  -4  21   8       35.39       36.22     40.86 o 
  -3  21   8      101.01       53.75     39.19 o 
  -2  21   8        1.67       38.29     37.60 o 
  -1  21   8       39.74       33.64     46.13 o 
   0  21   8       10.76       27.39     51.90 o 
   1  21   8      142.77      125.21     43.46 o 
  -5  22   8      103.91       83.15     48.63 o 
  -4  22   8       23.88       24.06     95.02 o 
  -3  22   8        0.57       17.62     38.81 o 
  -2  22   8        6.73      -46.77     51.90 o 
  -1  22   8        3.70        6.63     40.03 o 
   0  22   8      284.97      244.12     83.95 o 
 -11   0   9      462.41      324.87     68.56 o 
  -9   0   9     2146.53     2426.36     83.95 o 
  -7   0   9      533.74      532.59     33.20 o 
  -5   0   9       57.51       68.56     19.85 o 
  -3   0   9      248.42      247.53     15.52 o 
  -1   0   9       99.16       81.79     13.23 o 
   1   0   9        0.06      -35.36     35.36 o 
   3   0   9      126.74      141.45     64.11 o 
   5   0   9        2.36        4.45     53.04 o 
 -12   1   9        0.00       15.02     49.94 o 
 -11   1   9      203.59      176.78     39.04 o 
 -10   1   9      125.82      167.33     60.80 o 
  -9   1   9      207.42      196.08     26.54 o 
  -8   1   9      127.78      133.23     27.60 o 
  -7   1   9       20.83       22.70     17.90 o 
  -6   1   9       16.21        1.38     15.46 o 
  -5   1   9       25.85       29.77     13.20 o 
  -4   1   9      158.90      148.09     12.50 o 
  -3   1   9       85.54      101.81     15.46 o 
  -2   1   9       23.44       27.12      8.49 o 
  -1   1   9       78.62       78.91     14.37 o 
   0   1   9     3692.20     3637.05     92.85 o 
   1   1   9       10.41      -22.56     39.82 o 
   2   1   9     4332.96     4246.25    140.67 o 
   3   1   9       76.51       21.41     74.03 o 
   4   1   9        0.52      -24.30     68.56 o 
   5   1   9      125.12      187.87     83.95 o 
   6   1   9        0.14      247.53    103.92 o 
 -12   2   9       20.77       28.40     49.23 o 
 -11   2   9      366.80      361.19     41.40 o 
 -10   2   9      172.97      169.31     35.53 o 
  -9   2   9      409.60      385.12     35.36 o 
  -8   2   9      566.00      634.29     28.15 o 
  -7   2   9      410.28      411.83     27.60 o 
  -6   2   9       17.07        9.98     15.65 o 
  -5   2   9       50.79       36.72     12.22 o 
  -4   2   9     1057.80      931.39     30.91 o 
  -3   2   9       16.25       16.73     12.15 o 
  -2   2   9       91.67      105.57     10.07 o 
  -1   2   9        0.56        1.08     12.15 o 
   0   2   9        0.01        5.53     12.15 o 
   1   2   9        1.56        3.47      5.28 o 
   2   2   9      538.96      402.21     55.21 o 
   3   2   9       38.05       13.23     64.11 o 
   4   2   9       37.18       77.34     72.89 o 
   5   2   9       23.04       22.13     77.34 o 
   6   2   9        2.81       -4.45     66.27 o 
 -12   3   9        0.01      -48.36     48.36 o 
 -11   3   9        1.20      -27.52     28.89 o 
 -10   3   9       56.42       26.67     34.94 o 
  -9   3   9      258.30      308.22     30.42 o 
  -8   3   9      283.56      269.39     22.62 o 
  -7   3   9       56.97       33.14     15.65 o 
  -6   3   9       64.08       62.77     13.20 o 
  -5   3   9      121.47      119.81     13.81 o 
  -4   3   9      209.09      186.35     16.60 o 
  -3   3   9        9.99        3.31     14.37 o 
  -2   3   9      135.09      130.69     10.07 o 
  -1   3   9       20.22       17.68      6.21 o 
   0   3   9     1750.91     1733.90     42.80 o 
   1   3   9       33.62       35.80      8.49 o 
   2   3   9     3873.47     3502.61    174.52 o 
   3   3   9        6.23        6.62     61.82 o 
   4   3   9      108.15       19.85     70.72 o 
   5   3   9       70.18       30.91     81.79 o 
   6   3   9        7.92      -92.85     92.85 o 
 -12   4   9       47.47       -9.07     49.03 o 
 -11   4   9      190.70      185.43     46.08 o 
 -10   4   9        0.16       22.51     28.59 o 
  -9   4   9       17.24        0.00     38.67 o 
  -8   4   9     1898.65     1957.68     50.76 o 
  -7   4   9        4.89        0.99     16.98 o 
  -6   4   9      189.22      151.70     15.37 o 
  -5   4   9       21.14        4.45     11.66 o 
  -4   4   9      258.79      276.29     14.03 o 
  -3   4   9      363.74      336.07     14.03 o 
  -2   4   9       24.06       20.85     19.91 o 
  -1   4   9        0.00       -4.68      4.68 o 
   0   4   9      171.91      182.58     41.98 o 
   1   4   9       99.66       86.95     11.66 o 
   2   4   9      129.09      127.68     10.07 o 
   3   4   9        6.88       -7.76      7.76 o 
   4   4   9       15.20        4.45     48.59 o 
   5   4   9       30.08       48.59     81.79 o 
   6   4   9       92.52       95.02     99.47 o 
 -12   5   9       33.67       -3.42     50.76 o 
 -11   5   9       88.38      131.26     46.08 o 
 -10   5   9      157.16      208.06     36.64 o 
  -9   5   9      115.01      102.86     28.89 o 
  -8   5   9      134.88      125.54     29.83 o 
  -7   5   9       36.58       71.14     23.15 o 
  -6   5   9      280.97      291.10     16.98 o 
  -5   5   9       13.13       21.53     14.78 o 
  -4   5   9       65.29       78.39     23.21 o 
  -3   5   9       91.63      104.79     14.37 o 
  -2   5   9     4594.40     4665.74     62.49 o 
  -1   5   9       35.53       19.20      9.98 o 
   0   5   9     1318.93     1225.07     30.20 o 
   1   5   9       72.99       61.44     16.60 o 
   2   5   9      956.82     1034.97     48.59 o 
   3   5   9        6.06       20.39     13.23 o 
   4   5   9       30.69       46.43     13.23 o 
   5   5   9       22.45      106.08     64.11 o 
   6   5   9        2.42      -68.56     68.56 o 
 -12   6   9       69.88       -1.78     49.03 o 
 -11   6   9        9.30       34.20     68.56 o 
 -10   6   9       61.07       91.41     31.14 o 
  -9   6   9      265.38      252.40     27.98 o 
  -8   6   9      271.69      310.51     48.59 o 
  -7   6   9      972.88      929.68     26.04 o 
  -6   6   9      235.60      213.54     16.98 o 
  -5   6   9       55.26       43.72     13.81 o 
  -4   6   9      112.61       77.90     16.60 o 
  -3   6   9      122.51       85.93     11.66 o 
  -2   6   9     5378.76     5381.13     69.89 o 
  -1   6   9       10.37      -10.39     11.01 o 
   0   6   9      631.42      555.27     22.31 o 
   1   6   9       77.14       78.95     13.81 o 
   2   6   9       89.21       48.74     27.60 o 
   3   6   9       25.78       50.39     14.70 o 
   4   6   9        5.91       19.85     17.68 o 
   5   6   9       27.38       46.43     24.30 o 
   6   6   9        4.66       81.79     99.47 o 
 -12   7   9       22.88       47.56     56.35 o 
 -11   7   9       19.35      -12.92     54.12 o 
 -10   7   9      109.99      125.91     41.40 o 
  -9   7   9       21.96       46.48     29.56 o 
  -8   7   9       24.25       28.63     15.06 o 
  -7   7   9      312.76      309.33     21.19 o 
  -6   7   9       59.90       57.49     14.70 o 
  -5   7   9       60.93       31.85     12.70 o 
  -4   7   9       84.43       58.39     30.97 o 
  -3   7   9       10.68       17.68     10.59 o 
  -2   7   9     2513.87     2356.99     35.48 o 
  -1   7   9       73.31       70.71     11.07 o 
   0   7   9      294.05      269.42     20.10 o 
   1   7   9        5.00      -14.37     14.37 o 
   2   7   9      337.11      262.00     18.56 o 
   3   7   9       78.42       92.85     19.06 o 
   4   7   9      547.83      550.27     41.98 o 
   5   7   9        4.39       24.30     28.75 o 
   6   7   9       32.56       28.75     28.75 o 
 -12   8   9       24.27       19.08     58.58 o 
 -11   8   9      246.51      281.04     51.54 o 
 -10   8   9        5.31      -12.13     32.67 o 
  -9   8   9      140.18       99.00     25.50 o 
  -8   8   9       40.16       54.59     20.39 o 
  -7   8   9       49.00       60.24     14.70 o 
  -6   8   9      574.96      562.06     22.31 o 
  -5   8   9       98.11       82.65     17.68 o 
  -4   8   9      141.44      130.02     14.78 o 
  -3   8   9        7.15       -3.57     10.07 o 
  -2   8   9      285.58      295.25     19.91 o 
  -1   8   9       89.48       61.03      9.36 o 
   0   8   9      613.83      563.65     43.12 o 
   1   8   9       41.93       40.99     16.98 o 
   2   8   9      127.19      110.31     17.90 o 
   3   8   9        6.42       14.10     19.58 o 
   4   8   9       77.42       50.88     28.75 o 
   5   8   9       12.70      -24.30     24.30 o 
   6   8   9        1.61       28.75     39.81 o 
 -11   9   9       57.90       48.92     68.56 o 
 -10   9   9       53.93       78.86     49.73 o 
  -9   9   9      197.34      187.16     34.94 o 
  -8   9   9      117.40      171.17     67.42 o 
  -7   9   9        0.01      -19.47     19.47 o 
  -6   9   9      314.06      313.90     20.10 o 
  -5   9   9      159.82      162.24     27.60 o 
  -4   9   9     1161.46     1225.34     27.98 o 
  -3   9   9       36.27       37.35     20.99 o 
  -2   9   9      137.45      132.64     12.50 o 
  -1   9   9       91.05       84.70     10.07 o 
   0   9   9       14.08       30.96     28.69 o 
   1   9   9       22.65       10.31     17.90 o 
   2   9   9       23.37       11.35     17.90 o 
   3   9   9       14.14       40.04     22.70 o 
   4   9   9       73.45       55.21     33.20 o 
   5   9   9       46.37       90.57     35.36 o 
 -11  10   9       53.28       43.30     46.17 o 
 -10  10   9       63.33      116.01     37.51 o 
  -9  10   9       59.76       69.12     29.18 o 
  -8  10   9       79.24       48.97     18.76 o 
  -7  10   9        0.39       11.23     19.10 o 
  -6  10   9      153.01      163.39     43.12 o 
  -5  10   9       59.01      106.93     33.14 o 
  -4  10   9      264.78      231.51     16.36 o 
  -3  10   9       20.62       27.60     14.03 o 
  -2  10   9      819.82      782.59     20.33 o 
  -1  10   9        0.22        0.40      8.49 o 
   0  10   9     2520.29     2504.31     66.33 o 
   1  10   9       45.21       61.94     22.31 o 
   2  10   9      308.41      289.69     29.83 o 
   3  10   9        2.33      -13.01     56.35 o 
   4  10   9        2.41       39.81     37.53 o 
   5  10   9       90.26       41.98     44.14 o 
 -11  11   9      326.89      236.71     55.44 o 
 -10  11   9      354.86      403.42     68.50 o 
  -9  11   9        0.06      -16.46     31.14 o 
  -8  11   9        4.41        8.32     38.67 o 
  -7  11   9       67.26       63.47     21.19 o 
  -6  11   9       53.20       35.32     19.10 o 
  -5  11   9        3.81      -13.49     16.98 o 
  -4  11   9      780.74      830.41     37.59 o 
  -3  11   9       19.53       16.54     19.85 o 
  -2  11   9     1492.96     1549.61     30.42 o 
  -1  11   9        3.68        6.46      9.01 o 
   0  11   9      258.22      316.38     26.44 o 
   1  11   9       10.35       -0.63     22.62 o 
   2  11   9        0.78       41.52     26.42 o 
   3  11   9       39.49       77.34     41.98 o 
   4  11   9      107.22       95.02     39.81 o 
   5  11   9        2.38       61.82     46.43 o 
 -11  12   9       72.75      111.03    116.01 o 
 -10  12   9       14.87      -45.28     48.48 o 
  -9  12   9      134.18      136.43     43.43 o 
  -8  12   9      167.85      137.29     41.98 o 
  -7  12   9        8.99        7.10     21.05 o 
  -6  12   9       10.54        8.64     20.10 o 
  -5  12   9        8.87        3.66     17.99 o 
  -4  12   9      374.17      396.69     22.62 o 
  -3  12   9      402.99      374.53     53.04 o 
  -2  12   9      101.57      123.40     14.78 o 
  -1  12   9       22.29        9.92     10.97 o 
   0  12   9     1030.96     1102.97     23.86 o 
   1  12   9      498.20      507.75     62.97 o 
   2  12   9      252.41      236.47     33.20 o 
   3  12   9       11.26       79.50     44.14 o 
   4  12   9       67.36       55.21     48.59 o 
   5  12   9       27.59      -61.82     61.82 o 
 -10  13   9      275.96      214.90     43.72 o 
  -9  13   9      803.43      825.32     58.45 o 
  -8  13   9      112.82      108.26     29.83 o 
  -7  13   9      136.80      130.71     22.13 o 
  -6  13   9       42.34       48.06     23.27 o 
  -5  13   9       40.76       97.45     21.73 o 
  -4  13   9       37.18       32.12     17.54 o 
  -3  13   9        2.18       -1.38     14.78 o 
  -2  13   9      182.06      163.71     17.18 o 
  -1  13   9        1.52        1.95     15.46 o 
   0  13   9        0.08      -10.54     22.82 o 
   1  13   9        5.78       55.26     46.37 o 
   2  13   9      164.27      110.54     48.59 o 
   3  13   9        9.16      -17.68     35.36 o 
   4  13   9       51.80        6.62     44.14 o 
 -10  14   9       86.44      153.32     54.62 o 
  -9  14   9        0.71       35.36     48.48 o 
  -8  14   9      233.62      256.10     90.63 o 
  -7  14   9       35.76       40.37     24.20 o 
  -6  14   9        0.38      -14.77     23.27 o 
  -5  14   9       18.08       -6.82     20.10 o 
  -4  14   9       61.53       67.47     20.10 o 
  -3  14   9        0.00      -14.78     14.78 o 
  -2  14   9        8.08       31.25     34.28 o 
  -1  14   9      145.01      169.44     32.05 o 
   0  14   9       77.77       94.08     19.85 o 
   1  14   9      111.24      146.31     38.73 o 
   2  14   9      102.93       81.79     55.21 o 
   3  14   9      149.59       -2.16     50.88 o 
   4  14   9      207.98      212.17     61.82 o 
  -9  15   9      674.89      734.33     56.67 o 
  -8  15   9      192.36      153.25     65.19 o 
  -7  15   9        0.05       -8.67     30.22 o 
  -6  15   9      123.19      166.05     27.31 o 
  -5  15   9        1.06       11.07     22.62 o 
  -4  15   9      392.69      391.92     27.31 o 
  -3  15   9        2.95      -18.56     18.56 o 
  -2  15   9        5.45       -4.73     27.60 o 
  -1  15   9        2.22      -11.14     15.37 o 
   0  15   9       63.06       76.93     29.83 o 
   1  15   9       10.70       17.58      8.84 o 
   2  15   9      247.82      170.19     64.11 o 
   3  15   9       28.23      -28.75     61.82 o 
   4  15   9        4.85       15.52     68.56 o 
  -9  16   9        0.86      -15.93     52.33 o 
  -8  16   9        0.08      -17.52     47.50 o 
  -7  16   9        0.10      -34.94     34.94 o 
  -6  16   9       37.01       41.31     30.42 o 
  -5  16   9      280.01      310.81     28.89 o 
  -4  16   9       18.57       33.61     25.44 o 
  -3  16   9       16.56       42.77     22.62 o 
  -2  16   9       29.48       61.95     32.05 o 
  -1  16   9        1.36      -20.33     20.33 o 
   0  16   9       66.75       65.21     44.20 o 
   1  16   9       11.81       33.65     20.75 o 
   2  16   9      136.08      322.58     77.34 o 
   3  16   9        0.89       39.81     64.11 o 
  -8  17   9       55.47       39.41     83.95 o 
  -7  17   9      395.13      396.24     53.04 o 
  -6  17   9        1.70       -0.35     37.60 o 
  -5  17   9       13.77       31.95     34.48 o 
  -4  17   9       78.65       54.76     35.48 o 
  -3  17   9       42.62       48.44     33.41 o 
  -2  17   9       10.66      -27.84     27.84 o 
  -1  17   9       38.33       54.60     30.63 o 
   0  17   9        2.60      -21.78     53.04 o 
   1  17   9        4.42       24.17     24.30 o 
   2  17   9        9.75      -26.46     66.27 o 
  -8  18   9       21.38       95.45     50.78 o 
  -7  18   9       23.74        2.73     57.58 o 
  -6  18   9       67.61       71.21     58.52 o 
  -5  18   9       43.87       42.92     45.18 o 
  -4  18   9        5.52       -7.83     68.50 o 
  -3  18   9        9.47       31.99     32.83 o 
  -2  18   9      427.39      428.22     40.36 o 
  -1  18   9      218.84      248.34     48.65 o 
   0  18   9     1061.28     1011.83     61.20 o 
   1  18   9       12.33      -20.49     28.18 o 
   2  18   9       88.16       35.36     72.89 o 
  -7  19   9      232.84      218.33     76.26 o 
  -6  19   9       45.76       72.57     77.34 o 
  -5  19   9        4.44       40.25     52.16 o 
  -4  19   9       20.02      -13.16     47.45 o 
  -3  19   9       50.04      110.12     39.68 o 
  -2  19   9      107.56        5.00     35.01 o 
  -1  19   9        0.63       17.11     38.85 o 
   0  19   9      346.12      347.77     76.26 o 
   1  19   9        2.68       -8.19     58.58 o 
  -6  20   9        7.55       -2.16     66.27 o 
  -5  20   9      164.97      149.22     53.41 o 
  -4  20   9       65.96       69.46     48.88 o 
  -3  20   9       64.01       77.41     48.88 o 
  -2  20   9      117.82      127.57     42.82 o 
  -1  20   9        6.71      -26.66     46.37 o 
   0  20   9       90.22       72.09     45.48 o 
  -4  21   9       34.33       95.02     61.82 o 
  -3  21   9       23.78       35.36     61.82 o 
  -2  21   9       16.82      -20.31    113.84 o 
 -12   0  10      205.58      212.17     79.50 o 
 -10   0  10     2097.77     1845.18     88.40 o 
  -8   0  10      459.95      430.95     41.98 o 
  -6   0  10      599.59      618.71     33.20 o 
  -4   0  10      400.05      369.01     24.30 o 
  -2   0  10      401.81      388.98     17.68 o 
   0   0  10       64.23       55.21     57.49 o 
   2   0  10      174.27       57.49     64.11 o 
 -12   1  10       54.65       70.93     51.51 o 
 -11   1  10        2.12      -25.48     44.50 o 
 -10   1  10        3.39       28.16     29.83 o 
  -9   1  10       54.94       69.96     24.30 o 
  -8   1  10        1.16      -14.64     24.86 o 
  -7   1  10      377.92      414.00     23.21 o 
  -6   1  10        2.69        0.00     41.98 o 
  -5   1  10       11.22       30.91     24.30 o 
  -4   1  10     1463.83     1496.39     38.73 o 
  -3   1  10       78.21       80.55     10.97 o 
  -2   1  10      145.54      150.81     10.97 o 
  -1   1  10       19.72       15.46      6.21 o 
   0   1  10     2177.20     2229.71    125.93 o 
   1   1  10        9.92       88.40     64.11 o 
   2   1  10        3.74       15.52     64.11 o 
   3   1  10       30.17       33.20     75.17 o 
   4   1  10       37.93       79.50     81.79 o 
   5   1  10      149.73       95.02     70.72 o 
 -12   2  10        0.21       40.55     38.25 o 
 -11   2  10      401.96      212.96     44.50 o 
 -10   2  10      329.49      277.33     34.29 o 
  -9   2  10      762.93      736.76     38.25 o 
  -8   2  10       12.03       23.77     25.74 o 
  -7   2  10      211.60      206.56     21.05 o 
  -6   2  10      257.46      244.05     19.47 o 
  -5   2  10      105.47      110.54     14.78 o 
  -4   2  10      655.16      676.09     19.47 o 
  -3   2  10       11.79       24.30     10.97 o 
  -2   2  10      684.26      673.23     16.98 o 
  -1   2  10        0.00        4.45      6.21 o 
   0   2  10       38.06       33.72     11.01 o 
   1   2  10       22.41      128.22     64.11 o 
   2   2  10        1.74      -41.98     64.11 o 
   3   2  10        4.70       90.57     75.17 o 
   4   2  10       10.73       70.72     81.79 o 
   5   2  10       55.36       75.17    101.63 o 
 -12   3  10        2.54       16.57     63.77 o 
 -11   3  10        4.19        4.54     45.21 o 
 -10   3  10       19.72       58.04     45.34 o 
  -9   3  10        3.45       49.73     29.68 o 
  -8   3  10       50.59       22.07     21.86 o 
  -7   3  10       34.40       46.99     21.05 o 
  -6   3  10       49.36       44.12     15.37 o 
  -5   3  10       15.73       18.46     14.78 o 
  -4   3  10      144.44      137.66     13.20 o 
  -3   3  10       93.30       64.67     19.91 o 
  -2   3  10        7.55        1.08      7.82 o 
  -1   3  10       60.29       63.49     37.59 o 
   0   3  10     2307.03     2256.72     47.51 o 
   1   3  10        3.50       -8.84      8.84 o 
   2   3  10      107.28       11.07     61.82 o 
   3   3  10        3.40       81.79     75.17 o 
   4   3  10       39.83      119.32     64.11 o 
   5   3  10       64.31      128.22     99.47 o 
 -12   4  10      175.15      179.94     76.54 o 
 -11   4  10      623.17      710.98     57.73 o 
 -10   4  10      326.55      331.05     40.26 o 
  -9   4  10      652.45      604.98     34.36 o 
  -8   4  10      316.66      297.22     74.03 o 
  -7   4  10       32.95       15.70     21.05 o 
  -6   4  10        4.16       13.29     19.91 o 
  -5   4  10      272.32      281.38     16.36 o 
  -4   4  10        3.23        3.50     13.20 o 
  -3   4  10      190.81      188.37     18.76 o 
  -2   4  10      326.57      276.86     13.29 o 
  -1   4  10       19.87       22.97     24.30 o 
   0   4  10      108.41      110.89     15.37 o 
   1   4  10        0.58      -11.36     11.36 o 
   2   4  10      239.72      260.76     75.17 o 
   3   4  10        0.47      -33.20     75.17 o 
   4   4  10      720.49      888.37    117.15 o 
   5   4  10      180.38      178.97     81.79 o 
 -11   5  10       64.55       38.41     46.83 o 
 -10   5  10       44.62        4.51     37.11 o 
  -9   5  10        0.02        5.53     29.68 o 
  -8   5  10        1.82      -24.30     24.30 o 
  -7   5  10       68.46       62.87     17.54 o 
  -6   5  10      324.64      311.93     22.13 o 
  -5   5  10      195.99      229.23     16.60 o 
  -4   5  10      190.78      156.23     15.65 o 
  -3   5  10      747.47      694.55     18.82 o 
  -2   5  10      175.81      193.68     11.66 o 
  -1   5  10        5.11      -17.54     17.54 o 
   0   5  10      699.26      652.86     61.88 o 
   1   5  10       11.78       22.01     15.06 o 
   2   5  10        4.00       19.85     13.23 o 
   3   5  10        5.49       79.50     53.04 o 
   4   5  10      211.60      353.62    103.92 o 
   5   5  10        6.54       53.04    108.25 o 
 -11   6  10      138.38      178.42     55.21 o 
 -10   6  10      172.92      230.78     44.50 o 
  -9   6  10        1.15       36.59     30.42 o 
  -8   6  10        0.54      -24.20     24.20 o 
  -7   6  10      223.28      237.08     22.82 o 
  -6   6  10       71.62       60.15     17.54 o 
  -5   6  10       39.56       47.57     14.78 o 
  -4   6  10       36.37       24.36     12.50 o 
  -3   6  10        0.36        0.29     10.59 o 
  -2   6  10     2511.75     2427.27     36.48 o 
  -1   6  10       25.31       -1.81     16.36 o 
   0   6  10       60.33       63.43     27.66 o 
   1   6  10        1.11      -12.47     20.99 o 
   2   6  10        0.30       15.52     17.68 o 
   3   6  10       12.47       24.30     22.13 o 
   4   6  10       32.98       68.56     64.11 o 
 -11   7  10       32.70       78.97     50.66 o 
 -10   7  10        3.23       49.73     43.72 o 
  -9   7  10       73.07       60.45     29.56 o 
  -8   7  10      265.05      290.59     31.21 o 
  -7   7  10       99.79       62.42     34.22 o 
  -6   7  10       27.88       33.93     22.07 o 
  -5   7  10        8.44       14.91     14.78 o 
  -4   7  10       93.11       83.68     13.20 o 
  -3   7  10       14.90       19.62     11.66 o 
  -2   7  10      813.96      900.17     20.10 o 
  -1   7  10      318.10      333.23     20.69 o 
   0   7  10      460.33      438.47     22.82 o 
   1   7  10       98.73       72.19     19.58 o 
   2   7  10      188.50      187.01     28.75 o 
   3   7  10      164.01      170.19     30.91 o 
   4   7  10        0.05       22.13     24.30 o 
 -11   8  10       82.37       21.82     51.30 o 
 -10   8  10        7.08       35.87     45.91 o 
  -9   8  10        0.47        8.69     34.94 o 
  -8   8  10       21.52       18.82     38.67 o 
  -7   8  10       20.40       21.40     19.47 o 
  -6   8  10      110.39      120.84     18.41 o 
  -5   8  10      282.35      269.54     17.99 o 
  -4   8  10      121.76      153.82     15.37 o 
  -3   8  10        3.89        6.14     22.07 o 
  -2   8  10       90.56      112.07     13.29 o 
  -1   8  10      463.86      485.05     38.67 o 
   0   8  10      675.74      758.53     68.50 o 
   1   8  10       86.08       86.91     22.70 o 
   2   8  10       42.74       48.09     24.42 o 
   3   8  10       88.23       70.72     28.75 o 
   4   8  10        8.55       26.46     30.91 o 
 -11   9  10      606.29      576.54     85.10 o 
 -10   9  10        7.92       16.00     47.50 o 
  -9   9  10       76.18       63.59     67.36 o 
  -8   9  10        1.08       14.31     25.00 o 
  -7   9  10       52.51       76.40     17.31 o 
  -6   9  10        2.18       -2.48     20.69 o 
  -5   9  10      391.44      381.47     20.69 o 
  -4   9  10      869.13      869.84     25.44 o 
  -3   9  10      102.77       83.29     12.50 o 
  -2   9  10       80.15       62.91     11.66 o 
  -1   9  10      144.49      105.06     19.61 o 
   0   9  10     1032.14     1048.76     37.11 o 
   1   9  10       12.23      -10.58     22.04 o 
   2   9  10      124.45      148.42     61.88 o 
   3   9  10       14.21       70.72     35.36 o 
   4   9  10       16.20       17.68     33.20 o 
 -10  10  10       95.33       86.43     35.14 o 
  -9  10  10       26.24      -11.86     38.20 o 
  -8  10  10      187.77      230.62     43.06 o 
  -7  10  10       42.09       52.48     20.39 o 
  -6  10  10       24.31       20.16     18.56 o 
  -5  10  10       15.24       58.96     29.83 o 
  -4  10  10       88.04       97.85     18.56 o 
  -3  10  10        0.10        8.84     14.03 o 
  -2  10  10       11.26       21.63     15.46 o 
  -1  10  10       57.98       59.99     25.44 o 
   0  10  10      244.79      262.76     44.20 o 
   1  10  10        6.14       46.40     44.20 o 
   2  10  10       49.54       83.95     39.81 o 
   3  10  10        1.08       28.75     37.53 o 
   4  10  10       58.56       35.36     44.14 o 
 -10  11  10       14.15       22.00     50.76 o 
  -9  11  10        0.01      -10.50     41.83 o 
  -8  11  10       17.62       48.25     29.56 o 
  -7  11  10        0.11       12.55     53.04 o 
  -6  11  10       19.07       24.45     21.73 o 
  -5  11  10        1.20      -15.93     17.90 o 
  -4  11  10      826.04      800.93     25.74 o 
  -3  11  10      256.71      266.65     20.33 o 
  -2  11  10      400.95      421.48     21.73 o 
  -1  11  10      100.52       91.14     12.16 o 
   0  11  10      681.20      572.40     39.81 o 
   1  11  10       23.66      -28.75     28.75 o 
   2  11  10        1.95        8.78     39.81 o 
   3  11  10       79.99       59.66     39.81 o 
   4  11  10      306.52      397.76     59.66 o 
 -10  12  10       26.61       32.18     61.88 o 
  -9  12  10       52.72       81.34     39.82 o 
  -8  12  10        1.21       21.39     36.48 o 
  -7  12  10      295.07      317.96     27.31 o 
  -6  12  10       12.91        2.68     20.10 o 
  -5  12  10       14.23       12.36     24.30 o 
  -4  12  10        1.55        7.52     39.81 o 
  -3  12  10        5.16       14.89     17.90 o 
  -2  12  10      452.43      475.02     28.01 o 
  -1  12  10        9.48       11.13     12.62 o 
   0  12  10       25.96       68.56     30.91 o 
   1  12  10        2.39        4.45     39.81 o 
   2  12  10       50.02       -6.62     30.91 o 
   3  12  10       59.92       72.89     50.88 o 
  -9  13  10      107.29      180.34     83.95 o 
  -8  13  10       14.31       46.43     45.33 o 
  -7  13  10       37.03       47.94     27.04 o 
  -6  13  10       95.22       44.40     28.59 o 
  -5  13  10        1.39      -15.23     34.28 o 
  -4  13  10        6.09       14.31     20.33 o 
  -3  13  10      102.52      109.58     20.10 o 
  -2  13  10       95.95      110.24     33.14 o 
  -1  13  10        3.09       17.06     18.76 o 
   0  13  10      125.17       90.57     66.27 o 
   1  13  10       46.10       64.11     44.14 o 
   2  13  10      132.00      163.58     46.43 o 
   3  13  10        0.61       33.20     44.14 o 
  -9  14  10      141.82       75.27     67.36 o 
  -8  14  10       43.36        3.97     54.75 o 
  -7  14  10        0.76      -16.94     50.82 o 
  -6  14  10      116.82      144.53     85.10 o 
  -5  14  10       37.12       64.21     26.04 o 
  -4  14  10       10.81        2.83     24.42 o 
  -3  14  10       78.74       52.43     27.04 o 
  -2  14  10      701.13      688.86     32.67 o 
  -1  14  10        0.06       10.63     33.14 o 
   0  14  10      272.71      167.91     72.89 o 
   1  14  10       45.55       28.75     55.21 o 
   2  14  10       36.22       -2.16     37.53 o 
  -8  15  10       18.11       -4.59     51.45 o 
  -7  15  10       23.27       32.21     51.06 o 
  -6  15  10      239.62      247.11     39.82 o 
  -5  15  10      291.88      247.62     35.14 o 
  -4  15  10      791.52      778.69     97.24 o 
  -3  15  10      155.88      162.53     39.75 o 
  -2  15  10       83.32      105.20     29.70 o 
  -1  15  10       15.65       14.13     41.98 o 
   0  15  10       66.45      119.32     61.82 o 
   1  15  10       21.33      -68.56     68.56 o 
   2  15  10       44.92       99.47     61.82 o 
  -8  16  10       94.07      100.20     61.75 o 
  -7  16  10       14.62       21.20    113.78 o 
  -6  16  10        0.00       -2.34     46.56 o 
  -5  16  10      111.77      127.26     49.73 o 
  -4  16  10      814.00      778.22    103.86 o 
  -3  16  10       28.28       24.70     33.82 o 
  -2  16  10      114.56       56.64     65.19 o 
  -1  16  10      198.73      156.59     66.33 o 
   0  16  10        0.14       -4.45     64.11 o 
   1  16  10      104.59      156.84     64.11 o 
  -7  17  10        6.76       -0.70     46.73 o 
  -6  17  10       38.89       19.11     45.14 o 
  -5  17  10       59.36       73.59     46.31 o 
  -4  17  10       45.54       52.56     49.73 o 
  -3  17  10        4.66        5.49     39.81 o 
  -2  17  10        4.54       16.68     56.35 o 
  -1  17  10        3.50       35.24     34.43 o 
   0  17  10      127.33       88.40     75.17 o 
   1  17  10       17.57      -33.20     70.72 o 
  -6  18  10       15.65      -39.41     50.55 o 
  -5  18  10        7.55       28.82     52.76 o 
  -4  18  10      385.00      437.29     56.45 o 
  -3  18  10       36.67        9.69     55.21 o 
  -2  18  10      224.77      182.40     50.46 o 
  -1  18  10        2.11       -3.81     33.93 o 
   0  18  10       51.77      167.91     86.24 o 
  -5  19  10      193.60      203.27     55.21 o 
  -4  19  10       52.80       30.50     47.45 o 
  -3  19  10       76.95       40.49     55.67 o 
  -2  19  10       51.54       72.53     50.66 o 
 -11   0  11      376.20      300.57     75.17 o 
  -9   0  11       76.22       95.02     39.81 o 
  -7   0  11      906.07     1058.56     53.04 o 
  -5   0  11      925.30      963.54     37.53 o 
  -3   0  11       10.53        8.78     17.68 o 
  -1   0  11        9.00       -4.45     26.46 o 
   1   0  11        2.57        2.16     48.59 o 
 -11   1  11       79.10       36.44     48.48 o 
 -10   1  11      159.99      212.04     46.08 o 
  -9   1  11       60.51       33.14     31.21 o 
  -8   1  11      364.77      387.59     31.99 o 
  -7   1  11       15.68       29.16     24.20 o 
  -6   1  11      405.19      373.80     24.20 o 
  -5   1  11      408.54      403.43     22.13 o 
  -4   1  11     1028.60     1028.91     41.98 o 
  -3   1  11       64.33       44.34     17.68 o 
  -2   1  11       62.17       71.83     27.60 o 
  -1   1  11        0.65        6.12     11.36 o 
   0   1  11        0.27      -59.66     61.82 o 
   1   1  11        4.01      -68.56     68.56 o 
   2   1  11        0.18      -19.85     79.50 o 
   3   1  11        3.68      -19.85     90.57 o 
 -11   2  11       92.76       75.11     50.01 o 
 -10   2  11        2.66       63.47     42.10 o 
  -9   2  11       50.20       -9.92     45.28 o 
  -8   2  11       85.99       77.59     43.12 o 
  -7   2  11        9.09      -30.89     32.05 o 
  -6   2  11       64.38       50.31     22.13 o 
  -5   2  11       45.45       17.93     20.99 o 
  -4   2  11      815.64      833.22     34.28 o 
  -3   2  11        0.04        3.38     11.66 o 
  -2   2  11      118.11      141.31     24.30 o 
  -1   2  11       24.26       23.85     14.70 o 
   0   2  11       29.62       53.04     66.27 o 
   1   2  11       13.61       39.81     68.56 o 
   2   2  11       67.53      110.54     83.95 o 
   3   2  11        0.32      -83.95     83.95 o 
   4   2  11       26.30     -101.63    101.63 o 
 -11   3  11       51.36       13.46     46.43 o 
 -10   3  11      250.50      229.85     46.86 o 
  -9   3  11      110.06      166.48     32.83 o 
  -8   3  11      116.14       89.49     25.00 o 
  -7   3  11       76.81      112.67     24.20 o 
  -6   3  11      723.12      743.53     28.59 o 
  -5   3  11      314.85      356.48     48.65 o 
  -4   3  11      389.21      370.28     17.90 o 
  -3   3  11       36.32       17.68     11.66 o 
  -2   3  11       51.37       73.60     37.59 o 
  -1   3  11       15.40       13.23     19.10 o 
   0   3  11      525.79      541.37     22.13 o 
   1   3  11       64.56      121.60     72.89 o 
   2   3  11        0.10      -13.23     70.72 o 
   3   3  11        0.58       46.43     59.66 o 
 -11   4  11       29.46        7.09     48.36 o 
 -10   4  11        3.70       29.83     42.18 o 
  -9   4  11       60.84       69.11     33.57 o 
  -8   4  11      218.52      210.66     47.51 o 
  -7   4  11       25.09       64.11     25.00 o 
  -6   4  11        0.02        1.17     18.56 o 
  -5   4  11       25.45       41.98     15.65 o 
  -4   4  11       89.61       87.56     15.37 o 
  -3   4  11      161.63      196.39     23.21 o 
  -2   4  11      233.02      233.03     13.20 o 
  -1   4  11       36.60       22.53     20.99 o 
   0   4  11       94.97       92.85     17.68 o 
   1   4  11       31.68       68.56     55.21 o 
   2   4  11        3.21       -4.45     48.59 o 
   3   4  11       30.73       59.66     99.47 o 
 -11   5  11        3.62      -57.23     57.23 o 
 -10   5  11      138.03       60.20     44.50 o 
  -9   5  11      105.29      112.19     33.57 o 
  -8   5  11       48.35       80.65     28.15 o 
  -7   5  11        6.17      -21.05     21.05 o 
  -6   5  11      164.68      153.78     20.69 o 
  -5   5  11        1.63       13.02     16.36 o 
  -4   5  11       27.75       14.37     20.99 o 
  -3   5  11       95.29       60.01     14.03 o 
  -2   5  11     2455.30     2463.78     40.52 o 
  -1   5  11       14.34       50.17     23.15 o 
   0   5  11        0.08        1.48     34.22 o 
   1   5  11       69.60       61.82     15.52 o 
   2   5  11        1.53      -61.82     72.89 o 
   3   5  11        0.13      145.90     99.47 o 
 -10   6  11       30.74       45.23     32.67 o 
  -9   6  11       55.56       79.74     28.89 o 
  -8   6  11       17.52        7.38     28.89 o 
  -7   6  11       17.13       23.71     25.74 o 
  -6   6  11       32.06       40.83     38.67 o 
  -5   6  11       14.20       17.70     15.88 o 
  -4   6  11      135.89      161.80     17.54 o 
  -3   6  11       38.02       31.04     21.05 o 
  -2   6  11      212.59      220.61     15.35 o 
  -1   6  11        0.10       50.32     47.51 o 
   0   6  11        7.22       14.12     20.99 o 
   1   6  11        0.03       79.50     28.75 o 
   2   6  11        2.15       59.66     81.79 o 
   3   6  11      129.90      123.77     81.79 o 
 -10   7  11        0.03       24.74     46.55 o 
  -9   7  11       59.71       40.94     37.68 o 
  -8   7  11       11.23        5.93     29.56 o 
  -7   7  11       82.75       71.73     41.98 o 
  -6   7  11       21.02       38.91     21.73 o 
  -5   7  11        0.18        5.59     16.70 o 
  -4   7  11       16.66        8.47     15.37 o 
  -3   7  11      116.87      111.11     25.44 o 
  -2   7  11     2143.49     2061.79     46.83 o 
  -1   7  11        1.49       -6.81     27.60 o 
   0   7  11      125.05      190.85     28.59 o 
   1   7  11      103.15      132.55     30.91 o 
   2   7  11      230.29      227.57     30.91 o 
   3   7  11       68.13      134.83    106.08 o 
 -10   8  11       10.46      -34.78     47.65 o 
  -9   8  11        3.60       43.16     42.93 o 
  -8   8  11        2.65        1.11     44.14 o 
  -7   8  11        0.01       -3.87     26.44 o 
  -6   8  11       48.79       18.30     21.05 o 
  -5   8  11        9.40        5.53     18.71 o 
  -4   8  11      235.75      219.98     20.33 o 
  -3   8  11        0.57       13.56     15.46 o 
  -2   8  11       24.05       21.83     16.70 o 
  -1   8  11       19.39      -17.13     91.71 o 
   0   8  11       16.57       29.59     29.42 o 
   1   8  11        1.22       -4.45     24.30 o 
   2   8  11      895.56     1149.13     64.11 o 
   3   8  11        1.85      -59.66     72.89 o 
 -10   9  11       38.97       94.22     96.16 o 
  -9   9  11       59.23       35.84     40.36 o 
  -8   9  11        8.38      -33.34     33.34 o 
  -7   9  11      264.42      320.72     35.01 o 
  -6   9  11       28.10       57.70     39.75 o 
  -5   9  11      225.95      257.45     26.52 o 
  -4   9  11      347.05      358.05     26.52 o 
  -3   9  11        0.11       -0.55     13.23 o 
  -2   9  11      241.76      243.77     19.91 o 
  -1   9  11       89.52       39.81     28.75 o 
   0   9  11       13.71       19.85     37.53 o 
   1   9  11      224.48      307.19     39.81 o 
   2   9  11      264.89      369.01     41.98 o 
   3   9  11        7.48      -28.75     37.53 o 
  -9  10  11        0.26      -51.06     51.06 o 
  -8  10  11       92.75       76.34     50.66 o 
  -7  10  11       74.31       15.88     36.48 o 
  -6  10  11       10.72        6.65     23.27 o 
  -5  10  11        4.35       33.23     19.47 o 
  -4  10  11     1232.66     1145.35     31.77 o 
  -3  10  11        1.85        3.24     44.20 o 
  -2  10  11       50.64       66.27     14.06 o 
  -1  10  11       47.41       90.57     37.53 o 
   0  10  11       17.92       -2.16     26.46 o 
   1  10  11       58.83       48.59     39.81 o 
   2  10  11       75.56      -11.07     33.20 o 
  -9  11  11        0.02       68.56     58.85 o 
  -8  11  11        8.63       47.42     52.33 o 
  -7  11  11        0.15      -34.36     34.36 o 
  -6  11  11       11.05      -14.93     27.98 o 
  -5  11  11      231.93      258.23     67.42 o 
  -4  11  11      537.11      492.44     27.60 o 
  -3  11  11      198.66      183.82     24.09 o 
  -2  11  11      286.89      307.55     44.20 o 
  -1  11  11        0.79      -48.59     53.04 o 
   0  11  11       61.23       83.95     41.98 o 
   1  11  11       39.56       33.20     39.81 o 
   2  11  11      155.76      216.62     53.04 o 
  -9  12  11        6.98       50.88     70.72 o 
  -8  12  11        0.13      -57.04     82.87 o 
  -7  12  11       13.46       54.96     38.67 o 
  -6  12  11      238.39      222.66     37.59 o 
  -5  12  11        0.27      -30.91     41.98 o 
  -4  12  11      334.42      375.03     35.36 o 
  -3  12  11      122.06      116.77     33.14 o 
  -2  12  11      317.42      406.27     69.58 o 
  -1  12  11        0.72       28.75     44.14 o 
   0  12  11       46.09      -13.23     35.36 o 
   1  12  11       12.86        2.16     50.88 o 
   2  12  11       40.91       70.72     59.66 o 
  -8  13  11       84.15       11.27     77.34 o 
  -7  13  11      225.47      120.42     53.94 o 
  -6  13  11      335.10      353.17     51.90 o 
  -5  13  11       22.82       18.71     31.14 o 
  -4  13  11       21.84       18.44     38.67 o 
  -3  13  11       13.57       34.47     31.20 o 
  -2  13  11       39.37       14.90     24.42 o 
  -1  13  11      202.79      187.87     48.59 o 
   0  13  11        0.29      -46.43     46.43 o 
   1  13  11        0.01       -6.62     37.53 o 
  -8  14  11        7.67      -13.23     61.82 o 
  -7  14  11      123.10       40.35     53.89 o 
  -6  14  11      482.16      458.69     45.35 o 
  -5  14  11      145.33      111.07     45.76 o 
  -4  14  11        0.01       12.61     49.36 o 
  -3  14  11        0.51       14.97     86.24 o 
  -2  14  11        6.84       -1.51     32.05 o 
  -1  14  11      106.11      108.25     48.59 o 
   0  14  11      184.41       83.95     53.04 o 
  -7  15  11      138.41       69.22     54.56 o 
  -6  15  11      218.13      174.37     42.85 o 
  -5  15  11       12.76      -38.06     38.06 o 
  -4  15  11      120.77      174.45     60.80 o 
  -3  15  11        3.98      -23.43     37.45 o 
  -2  15  11       46.50       37.97     31.20 o 
  -1  15  11        3.53      -50.88     64.11 o 
   0  15  11      131.28      165.74     59.66 o 
  -6  16  11       55.75      -13.23     57.49 o 
  -5  16  11      173.71      273.02     62.51 o 
  -4  16  11       32.27       18.32     42.10 o 
  -3  16  11       29.94       21.51     45.67 o 
  -2  16  11      245.16      292.90     44.84 o 
  -1  16  11       21.63      -72.89     72.89 o 
  -4  17  11       41.86       63.15     57.27 o 
  -3  17  11       17.94        6.97     47.44 o 
 -10   0  12      225.37      318.25     75.17 o 
  -8   0  12        0.25       39.81     50.88 o 
  -6   0  12        1.16       39.81     39.81 o 
  -4   0  12      589.47      570.12     35.36 o 
  -2   0  12      386.05      448.64     28.75 o 
 -10   1  12       15.75       19.85     50.01 o 
  -9   1  12        0.07      -42.84     45.60 o 
  -8   1  12       12.50      -11.71     34.29 o 
  -7   1  12      186.03      188.49     30.80 o 
  -6   1  12       16.34        6.62     26.54 o 
  -5   1  12       79.85       77.48     23.27 o 
  -4   1  12      452.98      422.32     38.67 o 
  -3   1  12        4.76       23.87     14.78 o 
  -2   1  12      456.68      500.72     20.69 o 
  -1   1  12        0.13       61.82     72.89 o 
   0   1  12       36.80      114.87     79.50 o 
   1   1  12       15.92       11.07     61.82 o 
 -10   2  12       12.01       25.23     56.26 o 
  -9   2  12        1.04        2.33     41.46 o 
  -8   2  12       18.12       44.37     32.92 o 
  -7   2  12      160.52      174.84     39.19 o 
  -6   2  12      106.27       77.56     29.56 o 
  -5   2  12        1.40       22.77     21.05 o 
  -4   2  12      126.76      153.83     20.10 o 
  -3   2  12        2.81        5.67     12.22 o 
  -2   2  12        5.57      -11.52     12.72 o 
  -1   2  12       81.85       88.40     15.52 o 
   0   2  12       79.08       41.98     77.34 o 
   1   2  12        9.09      -86.24     92.85 o 
   2   2  12       42.81      -68.56     75.17 o 
 -10   3  12       82.29       42.34     53.94 o 
  -9   3  12      418.56      472.58     58.31 o 
  -8   3  12       49.49       16.54     29.68 o 
  -7   3  12      470.77      423.18     38.25 o 
  -6   3  12      731.05      695.08     90.63 o 
  -5   3  12       95.95       70.24     37.59 o 
  -4   3  12      305.46      310.81     20.33 o 
  -3   3  12       94.96       83.80     76.26 o 
  -2   3  12      533.80      530.30     41.98 o 
  -1   3  12        3.15      -37.53     50.88 o 
   0   3  12      534.78      698.33    108.25 o 
   1   3  12        1.22      -17.68     90.57 o 
   2   3  12      142.63      -19.85    110.54 o 
 -10   4  12       22.10       56.35     48.48 o 
  -9   4  12       43.17       24.56     48.29 o 
  -8   4  12        4.64        3.39     42.13 o 
  -7   4  12      351.29      406.21     60.80 o 
  -6   4  12      290.59      320.41     40.05 o 
  -5   4  12        8.45       43.92     45.28 o 
  -4   4  12       92.64      103.64     22.38 o 
  -3   4  12        0.21      -10.13     16.41 o 
  -2   4  12        1.84      -31.99     31.99 o 
  -1   4  12        3.59       33.20     22.13 o 
   0   4  12      234.16      318.25     72.89 o 
   1   4  12       39.47      139.16    101.63 o 
   2   4  12       20.15      -46.43     99.47 o 
 -10   5  12      118.68       95.02     61.82 o 
  -9   5  12        4.55      -29.85     36.15 o 
  -8   5  12        2.99      -40.81     40.81 o 
  -7   5  12      152.77      162.96     44.20 o 
  -6   5  12        6.04      -15.23     35.12 o 
  -5   5  12       59.11       61.07     27.23 o 
  -4   5  12        3.46       -4.53     25.44 o 
  -3   5  12        0.33       38.40     24.86 o 
  -2   5  12        9.99      -34.29     34.29 o 
  -1   5  12       48.09       95.02     30.91 o 
   0   5  12      165.80      161.29     26.46 o 
   1   5  12      110.47      121.60     70.72 o 
   2   5  12      521.43      419.89     88.40 o 
  -9   6  12       45.66      125.07     55.15 o 
  -8   6  12      149.64       98.33     42.18 o 
  -7   6  12       66.11       79.55     40.43 o 
  -6   6  12      271.22      213.04     37.59 o 
  -5   6  12        0.28      -12.18     41.98 o 
  -4   6  12       10.11      -20.80     22.04 o 
  -3   6  12       29.13       39.10     32.05 o 
  -2   6  12       67.72       64.11     35.36 o 
  -1   6  12        3.62       19.85     33.20 o 
   0   6  12       12.10        8.78     28.75 o 
   1   6  12       24.17       11.07     99.47 o 
  -9   7  12      743.78      885.88     60.07 o 
  -8   7  12      193.43      170.03     49.78 o 
  -7   7  12       76.37       91.23     53.90 o 
  -6   7  12        8.70        0.00     81.79 o 
  -5   7  12       12.06       31.35     71.81 o 
  -4   7  12      152.95       69.58     29.68 o 
  -3   7  12        4.28       25.17     24.86 o 
  -2   7  12       66.99       30.91     39.81 o 
  -1   7  12       69.40       22.13     30.91 o 
   0   7  12      264.58      271.83     39.81 o 
   1   7  12       30.26      123.77    108.25 o 
  -9   8  12       55.26       84.82     55.60 o 
  -8   8  12      229.54      254.43     53.48 o 
  -7   8  12        0.18        2.02     49.36 o 
  -6   8  12       24.83       50.75     51.90 o 
  -5   8  12       57.38       24.30     29.68 o 
  -4   8  12       79.02       84.70     29.56 o 
  -3   8  12       26.71       18.62     27.66 o 
  -2   8  12      497.69      470.65     57.49 o 
  -1   8  12       25.33        6.62     35.36 o 
   0   8  12       57.59      114.87     39.81 o 
   1   8  12      111.32       95.02     37.53 o 
  -8   9  12       72.60       84.31     51.82 o 
  -7   9  12       80.10      -20.24     67.42 o 
  -6   9  12       53.55      104.02     50.82 o 
  -5   9  12       24.09       53.57     34.29 o 
  -4   9  12      266.57      244.80     34.94 o 
  -3   9  12       78.15       54.22     26.44 o 
  -2   9  12        7.37      -11.07     39.81 o 
  -1   9  12        0.00       19.85     59.66 o 
   0   9  12        1.12      -26.46     33.20 o 
   1   9  12        0.15       -2.16     28.75 o 
  -8  10  12      471.99      553.59     90.63 o 
  -7  10  12      210.83      212.31     54.42 o 
  -6  10  12       37.68       96.56     48.14 o 
  -5  10  12       99.70       83.90     39.19 o 
  -4  10  12      640.51      671.25     96.10 o 
  -3  10  12        2.19      -20.44     25.03 o 
  -2  10  12      155.13      167.91     50.88 o 
  -1  10  12      155.31       61.82     46.43 o 
   0  10  12        0.62       53.04     46.43 o 
  -8  11  12       45.49       -5.05     59.46 o 
  -7  11  12      151.54      106.28    112.76 o 
  -6  11  12       14.39       20.99     54.69 o 
  -5  11  12        0.12       27.93     38.73 o 
  -4  11  12       27.99       47.16     36.72 o 
  -3  11  12       12.18       32.76     27.41 o 
  -2  11  12      270.81      249.70     57.49 o 
  -1  11  12       77.83       61.82     44.14 o 
   0  11  12       25.81       44.14     44.14 o 
  -7  12  12      107.24       28.93     56.19 o 
  -6  12  12        2.26       41.98     56.22 o 
  -5  12  12      107.29      129.42     54.12 o 
  -4  12  12      485.09      546.80     47.50 o 
  -3  12  12      240.05      231.41     60.74 o 
  -2  12  12      342.75      315.97     55.21 o 
  -1  12  12      572.90      638.67     66.27 o 
  -6  13  12      120.22       74.78     54.69 o 
  -5  13  12        3.18       16.93     41.40 o 
  -4  13  12        3.81       21.32     33.93 o 
  -3  13  12       36.88      -16.56     34.73 o 
  -2  13  12       20.34      -44.14     72.89 o 
  -4  14  12      256.42      285.43     69.64 o 
  -3  14  12        1.56       20.98     37.12 o 
  -7   0  13       28.45       44.14     68.56 o 
  -5   0  13       11.03      -13.23     57.49 o 
  -3   0  13       37.64       26.46     37.53 o 
  -8   1  13       10.69       14.14     53.90 o 
  -7   1  13      113.65       98.21     49.23 o 
  -6   1  13      264.75      228.69     44.50 o 
  -5   1  13       40.16      108.40     36.72 o 
  -4   1  13      548.93      512.48     44.05 o 
  -3   1  13       10.20      -15.38     34.22 o 
  -2   1  13      248.90      302.74     30.91 o 
  -8   2  13       30.38       95.60     55.04 o 
  -7   2  13       25.75       65.19     48.48 o 
  -6   2  13        7.50       15.02     43.52 o 
  -5   2  13       54.86       45.73     64.05 o 
  -4   2  13       34.31       64.43     34.29 o 
  -3   2  13        4.41      -11.07     30.91 o 
  -2   2  13      249.50      282.89     39.81 o 
  -8   3  13       17.40        9.92     54.69 o 
  -7   3  13       69.29       46.39     49.03 o 
  -6   3  13      654.43      556.71     70.72 o 
  -5   3  13        0.62      -36.72     36.72 o 
  -4   3  13      141.64      117.55     32.67 o 
  -3   3  13       57.95       81.62     24.42 o 
  -2   3  13      282.27      313.80     37.53 o 
  -1   3  13       26.36       72.89     90.57 o 
   0   3  13      131.53       90.57    101.63 o 
  -8   4  13       11.22      -31.90     56.19 o 
  -7   4  13        2.00       43.96     48.14 o 
  -6   4  13      364.54      419.94     53.16 o 
  -5   4  13        1.15       -6.74     24.89 o 
  -4   4  13      572.66      589.32     42.93 o 
  -3   4  13       68.67       60.87     24.09 o 
  -2   4  13        2.77       -6.62     57.49 o 
  -1   4  13        8.78      -15.52     88.40 o 
  -8   5  13      202.30      196.39     61.37 o 
  -7   5  13        0.03      -21.93     54.12 o 
  -6   5  13        5.50      -45.78     49.73 o 
  -5   5  13       58.20       70.69     34.48 o 
  -4   5  13      229.57      258.61     35.98 o 
  -3   5  13       66.05      -33.20     53.04 o 
  -2   5  13       12.31       30.91     41.98 o 
  -1   5  13        2.59       15.52     95.02 o 
  -7   6  13        8.23       -5.80     51.92 o 
  -6   6  13      138.88      120.77     48.63 o 
  -5   6  13       51.78       86.05     36.12 o 
  -4   6  13        3.52       41.58     32.67 o 
  -3   6  13       54.07       83.95     46.43 o 
  -2   6  13       24.24       24.30     44.14 o 
  -1   6  13        0.87       44.14     30.91 o 
  -7   7  13        8.94       24.16     53.04 o 
  -6   7  13       64.24       63.67     46.14 o 
  -5   7  13       60.61       62.11     37.68 o 
  -4   7  13      384.64      357.51     38.99 o 
  -3   7  13        1.92       -6.62     50.88 o 
  -2   7  13       31.82       77.34     46.43 o 
  -1   7  13       31.69       72.89     41.98 o 
  -7   8  13      201.47      245.26     56.88 o 
  -6   8  13        0.28      -22.13     46.73 o 
  -5   8  13        9.76        5.64     38.81 o 
  -4   8  13       22.70       23.45     90.57 o 
  -3   8  13       27.15      -55.21     79.50 o 
  -2   8  13      159.52      134.83     92.85 o 
  -6   9  13       59.72      -11.95     55.27 o 
  -5   9  13      237.79      303.20     63.03 o 
  -4   9  13       24.88       99.77     34.29 o 
  -3   9  13      286.31      357.95     55.21 o 
  -4  10  13        5.93       39.36     38.81 o 
                                                 
